# Supplementary material for: Regulation of miRNAs by Snail during epithelial-to-mesenchymal transition in HT29 colon cancer cells
Source: Sci Rep. 2019 Feb 15;9:2165. doi: 10.1038/s41598-019-39200-7 (PMC6377707; doi:10.1038/s41598-019-39200-7)
Supplement: Supplementary file 1 — Supplementary Dataset S1 [file 41598_2019_39200_MOESM1_ESM.xlsx]

## Sheet: results
							1	1	1	1	2	2	2	2
ProbeID	Annotation	logFC	AvgExpr	AvgHy3	P.Value	adj.P.Val	pc.8	pc.5	pc.3	pc.4	SN3.2	SN3.6	SN3.3	SN3.1
42485	ebv-miR-BART10-5p	-0.0808476	1.39872	6.01723	0.588238	0.787743	1.49488	1.7482	1.27158	1.24192	1.48019	1.6692	1.21351	1.07028
17306	ebv-miR-BART12	0.0890884	0.722969	5.8763	0.514842	0.740115	0.467496	0.84536	0.527569	0.873276	0.977856	0.454371	0.720565	0.917262
27537	ebv-miR-BART13-3p	0.0530931	0.0892746	5.76351	0.589334	0.787743	0.0191805	0.171058	0.207365	-0.14669	0.135416	0.202338	0.142621	-0.01709
42897	ebv-miR-BART15	0.26339	0.625428	6.08465	0.0874776	0.25793	0.638658	0.77399	0.107825	0.454461	0.718583	0.728852	1.01351	0.56755
17358	ebv-miR-BART16	-0.172401	-0.211737	5.76194	0.205748	0.450846	-0.40937	-0.0540517	-0.210289	0.171563	-0.322172	-0.225724	-0.531387	-0.112469
42522	ebv-miR-BART19-3p	0.0579395	0.878697	7.21721	0.557597	0.767009	0.854724	0.800446	0.917345	0.826395	1.14654	0.712421	0.920336	0.851367
147162	hsa-let-7a-5p	-0.277142	0.0853301	9.07144	0.0401793	0.174196	0.185947	0.327387	0.0110373	0.371232	0.0103999	-0.089977	-0.332372	0.198986
147165	hsa-let-7b-5p	-0.083327	0.121541	10.5203	0.453164	0.673373	0.233047	0.337846	0.0167822	0.0651406	0.11657	0.283008	-0.144716	0.0646464
145820	hsa-let-7c	-0.0739403	0.0286084	8.94728	0.52164	0.744235	0.0431156	0.349692	-0.107836	-0.0226571	-0.0728346	0.20878	-0.103786	-0.0656066
145633	hsa-let-7d-3p	0.0449256	0.050417	6.2831	0.658844	0.844078	0.123623	-0.00277387	0.0681547	-0.0771871	0.069314	0.329162	-0.0452302	-0.0617271
145968	hsa-let-7d-5p	-0.226722	0.073334	8.7205	0.0259486	0.130067	0.138416	0.204765	0.0640899	0.33951	0.0410246	-0.100719	-0.159876	0.0594609
145846	hsa-let-7e-5p	0.323962	0.039726	9.03223	0.0250172	0.128641	-0.026962	0.143547	-0.373996	-0.23161	0.14323	0.472152	0.0411776	0.150269
17752	hsa-let-7f-5p	-0.34944	0.162109	6.91936	0.0970888	0.276118	0.250592	0.400476	0.23605	0.360358		0.102891	-0.613698	0.398093
46438	hsa-let-7g-5p	-0.120522	-0.210509	8.32652	0.230374	0.471326	-0.0883596	-0.157166	-0.260155	-0.0953118	-0.151952	-0.291402	-0.499293	-0.140432
9938	hsa-let-7i-5p	0.290278	-0.515559	9.75914	0.0808256	0.240082	-0.630745	-0.540359	-0.689477	-0.78221	-0.537687	0.0791569	-0.761851	-0.261299
10919	hsa-miR-103a-3p	-0.442202	-0.0253158	8.51515	0.000160729	0.00715119	0.148017	0.2005	0.193499	0.241124	-0.244119	-0.176213	-0.409014	-0.15632
46801	hsa-miR-106a-5p	0.225032	-0.0201514	7.83457	0.0636772	0.22597	-0.0967659	-0.118421	-0.313667	-0.00181521	0.19846	-0.124799	-0.0192374	0.315035
17854	hsa-miR-106b-3p	-0.227947	0.329072	7.66214	0.00980364	0.0756011	0.423835	0.44571	0.544531	0.358104	0.220596	0.240862	0.190115	0.208818
19582	hsa-miR-106b-5p	-0.395563	-0.0720164	7.57513	0.000400696	0.00983257	0.101381	0.162696	0.0723315	0.166651	-0.248765	-0.419424	-0.258919	-0.152082
10923	hsa-miR-107	-0.380844	-0.0570376	7.28371	0.000253684	0.00847727	0.145093	0.0507774	0.154516	0.183152	-0.274697	-0.270755	-0.273056	-0.171333
13485	hsa-miR-10a-5p	-0.292699	0.132153	7.92132	0.032824	0.155224	0.39965	0.499044	-0.0366136	0.251928	-0.0190541	-0.0332904	-0.185056	0.180613
42969	hsa-miR-10b-3p	0.118573	0.512129	5.94868	0.454777	0.673373	0.119124	0.156718	0.640739	0.89479	0.544561	0.601935	0.623519	0.515645
10925	hsa-miR-10b-5p	-0.0801874	0.444075	6.37059	0.4797	0.702043	0.611387	0.621816	0.372634	0.330837	0.667237	0.359834	0.241058	0.347796
42848	hsa-miR-1180	0.0882254	1.14021	5.9547	0.628487	0.825947	1.10316	1.17532	1.04077	1.06513	0.993383	1.83143	1.11898	0.793483
46258	hsa-miR-1184	-0.105205	-0.0726474	5.97394	0.427206	0.655936	0.0577945	0.0427645	0.0635119	-0.24425	0.25018	-0.148691	-0.28245	-0.320039
46860	hsa-miR-1205	-0.225079	1.05	6.18191	0.307027	0.547926	1.29715	1.37048	1.06709	0.915435	0.306265	1.5578	0.995022	0.890741
46345	hsa-miR-1207-3p	0.0960783	1.20924	6.28071	0.375162	0.604271	1.03706	1.149		1.27695	1.08384	1.20857	1.29085	1.4184
46806	hsa-miR-1227-3p	-0.203196	0.752341	5.96192	0.069332	0.227886	0.759469	1.06398		0.781912	0.600149	0.748112	0.595725	0.717044
46624	hsa-miR-1236-3p	-0.0012178	1.15991	6.13893	0.993014	0.999175	1.34512	1.05206	1.16143	1.08345	1.43064	1.25486	1.22092	0.730769
46850	hsa-miR-1237-3p	0.0738516	0.787196	5.98933	0.514943	0.740115	0.482405	0.739885	0.840773	0.938017	0.932812	0.726537	0.68422	0.952918
46690	hsa-miR-1238-3p	-0.0427678	0.756142	5.88463	0.82088	0.935101	0.784715	1.12253	0.803112	0.399744	0.291456	1.09433	0.989529	0.563711
42898	hsa-miR-124-5p	-0.0469121	0.795931	6.03853	0.723442	0.868685	0.845493	1.09226	0.878538	0.461258	0.719638	0.98336	0.776691	0.610209
46404	hsa-miR-1244	0.0757224	0.0185718	5.8538	0.526988	0.744235	-0.150248	-0.218861	0.14253	0.149421	0.0939999	-0.104843	-0.0524488	0.289024
168870	hsa-miR-1246	-0.785678	0.142081	12.1021	5.01161e-05	0.00334943	0.267888	0.599571	0.600606	0.671616	-0.298538	0.0638338	-0.493362	-0.274965
46427	hsa-miR-1248	0.0440128	0.83778	6.51127	0.673971	0.846719	0.994824	0.778117	0.846805	0.64335	0.954146	0.989887	0.843789	0.651326
46210	hsa-miR-1249	0.159196	1.54942	6.68476	0.103615	0.290556	1.39265	1.34828	1.62615	1.5122	1.56861	1.77147	1.5303	1.64569
46924	hsa-miR-1252	0.0661504	0.0661375	6.46982	0.540941	0.758452	0.0855662	-0.0350452	0.0744164	0.00731161	0.383096	0.143599	-0.0333164	-0.0965272
46380	hsa-miR-1255a	0.189925	-0.119796	7.15052	0.0375545	0.167185	-0.334451	-0.227121	-0.0780032	-0.219458	-0.0160319	0.0581867	-0.0722357	-0.0692511
168811	hsa-miR-1255b-2-3p	0.227818	-0.13314	7.01432	0.0336771	0.155224	-0.348345	-0.131551	-0.182823	-0.325477	-0.00407557	0.18509	-0.136542	-0.121397
10928	hsa-miR-125a-5p	0.157475	-0.0199627	9.35292	0.134668	0.346686	-0.201022	-0.0536975	-0.0272408	-0.11284	0.0299668	0.281182	-0.156435	0.080385
30787	hsa-miR-125b-5p	0.361567	-0.3234	6.07909	0.00120474	0.0160861	-0.53955	-0.570983	-0.408617	-0.497586	-0.0816627	-0.0334676	-0.31412	-0.141217
169412	hsa-miR-1260a	-0.359473	-0.239244	6.75676	0.00506137	0.0414206	-0.144484	0.0413516	-0.146967	0.0120671	-0.284909	-0.591744	-0.580924	-0.218346
168619	hsa-miR-1260b	-0.522806	0.165827	11.901	0.00101526	0.0160861	0.269707	0.504799	0.404269	0.530144	-0.0334561	-0.129843	-0.40872	0.189713
46732	hsa-miR-1264	0.149891	0.18228	8.24359	0.301897	0.547787	0.0723104	0.385534	-0.196804	0.168297	0.431941	0.065719	0.0461795	0.485063
46737	hsa-miR-1265	-0.261463	-0.0142334	5.72519	0.0335428	0.155224	-0.202494	0.227482	0.162185	0.278819	-0.0210219	-0.158834	-0.223868	-0.176135
168925	hsa-miR-1273g-3p	-0.46137	0.16959	11.3116	0.00141706	0.0177575	0.15391	0.443503	0.548164	0.455524	-0.188315	0.189863	-0.161125	-0.0848018
169082	hsa-miR-1275	0.00767193	-0.0263459	7.64382	0.931448	0.985516	0.127867	-0.0720441	-0.0123346	-0.164215	-0.126717	0.0922578	-0.0196207	-0.0359599
46634	hsa-miR-1281	0.100943	0.956234	6.32349	0.296248	0.542445	0.854195	0.710027	0.950428	1.1084	1.014	1.05823	1.00571	0.948882
46368	hsa-miR-1282	-0.0998144	1.32952	6.35071	0.566289	0.77207	1.43823	1.28106	1.8336	0.964816	1.14131	1.60333	1.08106	1.29274
145981	hsa-miR-1285-3p	-0.475645	0.0041718	6.34971	0.00118465	0.0160861	0.0277036	0.27621	0.432678	0.231385	-0.015111	-0.165655	-0.419706	-0.33413
46440	hsa-miR-1287	-0.247137	0.952219	6.02981	0.252351	0.491677		1.30741	1.25583	0.664116	0.558167		1.20786	0.719922
42571	hsa-miR-129-1-3p	-0.184581	-0.0299639	6.38736	0.0562571	0.213429	-0.106344	0.209142	0.0298294	0.116678	-0.0451223	-0.205474	-0.145321	-0.0931013
168568	hsa-miR-1290	-1.04491	-0.203277	6.36721	2.52437e-06	0.00101227	0.0467374	0.2206	0.316371	0.692998	-0.639772	-0.699101	-0.741301	-0.822749
46416	hsa-miR-1293	0.171502	0.830098	5.95905	0.29108	0.540241	0.391415	0.880465	1.00606	0.69945	0.881061	1.29889	0.858535	0.624913
46944	hsa-miR-1297	-0.149153	0.249909	5.86149	0.0682626	0.227677	0.349569	0.314616	0.335083	0.298674	0.278839	0.123804	0.103994	0.194692
46788	hsa-miR-1299	0.0010967	0.277359	6.74331	0.990254	0.999175	0.199128	0.248217	0.390055	0.269845	0.447008	0.125657	0.266538	0.272427
46215	hsa-miR-1301	0.0731142	0.28673	5.97677	0.443716	0.666404	0.322288	0.391987	0.22249	0.0639271	0.413697	0.2243	0.401571	0.253581
46479	hsa-miR-1304-5p	-0.0363163	0.467836	6.12982	0.677797	0.846719	0.518017	0.56173	0.516504	0.347727	0.301416	0.556285	0.467833	0.473177
42681	hsa-miR-1307-3p	-0.24742	0.0400911	6.40658	0.0253433	0.128641	0.0698978	0.158281	0.419769	0.00725579	-0.121649	-0.0333252	-0.0382411	-0.141259
42718	hsa-miR-130a-5p	-0.0424451	0.664978	5.84046	0.710328	0.86117	0.806885	0.856238	0.658262	0.423416	0.668764	0.713505	0.765877	0.426875
10936	hsa-miR-130b-3p	-0.0998354	0.176355	6.30512	0.280942	0.531404	0.373596	0.25246	0.0816955	0.197338	0.257107	0.0757036	0.0301267	0.14281
46866	hsa-miR-1321	0.184671	0.18264	6.5861	0.0525539	0.208655	0.106149	0.0740666	0.0598937	0.173869		0.381134	0.210164	0.2732
42839	hsa-miR-135a-5p	-0.0149864	0.905297	6.10711	0.882062	0.971864	0.965668	0.993886	0.941497	0.75011	0.852254	0.924604	1.10637	0.707985
10943	hsa-miR-136-5p	-0.00767506	0.795792	5.88759	0.961334	0.997577	0.698402	0.976995	0.998184	0.524937	0.348002	1.06494	0.931764	0.823107
148278	hsa-miR-138-2-3p	0.112577	0.304969	5.92146	0.334022	0.562785	0.34944	0.3347	0.281809	0.0287703	0.614568	0.32462	0.139586	0.366255
10946	hsa-miR-141-3p	-0.300947	0.216703	7.72879	0.0234531	0.125903	0.327138	0.599431	0.120308	0.42183	0.099273	-0.135844	0.037897	0.263593
10947	hsa-miR-142-3p	0.0514049	0.865597	6.0688	0.594182	0.791585	0.662744	0.977086	0.841578	0.878171	0.858988	0.736714	1.02122	0.948274
42641	hsa-miR-145-5p	0.182196	0.835694	6.12909	0.305439	0.547926	1.1706	0.912216	0.513706	0.381862	0.926849	1.21717	0.923871	0.639285
146072	hsa-miR-1469	-0.0482606	-0.307378	5.7485	0.654747	0.843164	-0.249422	-0.0821107	-0.440734	-0.360726	-0.124798	-0.287948	-0.439965	-0.473324
146052	hsa-miR-1471	0.200549	0.749964	5.98716	0.260977	0.505564	0.719721	0.464889	0.684367	0.729782	1.41618	0.453108	0.867761	0.663908
10954	hsa-miR-147a	0.269081	1.3421	6.12022	0.119118	0.320579	1.40037	1.12379	1.07385	1.23222	1.57566	1.61222	1.78737	0.931302
19585	hsa-miR-148b-3p	-0.163264	0.430174	6.20478	0.0783518	0.240082	0.512197	0.557433	0.456786	0.52081	0.419674	0.432448	0.150317	0.39173
42810	hsa-miR-149-5p	0.0293884	0.333261	6.08389	0.81417	0.933775	0.428048	0.306611	0.390232	0.149378	0.0989253	0.693798	0.356762	0.242337
145678	hsa-miR-150-5p	-0.022245	0.345231	6.07798	0.863092	0.966759	0.436244	0.40994	0.401162	0.178067	0.0869056	0.708019	0.339646	0.201862
17463	hsa-miR-151a-3p	-0.113385	-0.0511096	6.8538	0.193003	0.437352	0.0823292	0.0223585	-0.0895879	0.00723146	-0.0807695	-0.205823	-0.17387	0.0292542
11260	hsa-miR-151a-5p	-0.106793	-0.119215	7.3128	0.246687	0.48971	0.0189241	-0.0580883	-0.125176	-0.098934	-0.0824626	-0.33385	-0.241403	-0.0327308
168871	hsa-miR-151a-5p/hsa-miR-151b	-0.186266	-0.297191	7.41478	0.0802646	0.240082	-0.105876	-0.116015	-0.31643	-0.277911	-0.426351	-0.479169	-0.499772	-0.156003
10964	hsa-miR-155-5p	-0.224827	0.452246	6.07651	0.0763646	0.240082	0.342734	0.472179	0.541267	0.902458	0.36945	0.335029	0.20828	0.446573
27720	hsa-miR-15a-5p	0.00430276	0.410739	7.01366	0.962151	0.997577	0.519812	0.538745	0.334674	0.24112	0.418217	0.338942	0.399562	0.49484
17280	hsa-miR-15b-5p	-0.377676	-0.0894016	9.35638	0.0041506	0.0361824	-0.123446	0.161515	0.221732	0.137945	-0.341904	-0.105473	-0.480961	-0.18462
10967	hsa-miR-16-5p	-0.0310214	-0.0155417	8.30662	0.830792	0.938444	0.146355	0.0621243	-0.287883	0.0792803	0.105586	-0.327671	-0.20153	0.299405
169336	hsa-miR-17-5p	0.222972	-0.0939267	8.08944	0.0486776	0.199181	-0.151127	-0.221879	-0.300489	-0.148156	0.145932	-0.177515	-0.11918	0.221001
42865	hsa-miR-181a-5p	0.143187	0.0594013	8.58117	0.110756	0.304199	-0.111466	-0.0247524	0.114335	-0.0268857	0.198289	0.199749	0.00232379	0.123617
10972	hsa-miR-181b-5p	0.149812	0.00990594	6.92611	0.155727	0.383107	0.0330928	0.0367084	-0.18309	-0.146711	0.0077977	0.323349	-0.0261967	0.0342974
169408	hsa-miR-181d	0.0727185	-0.0629736	7.12727	0.391103	0.61989	-0.0772449	-0.0392444	-0.0914031	-0.189439	0.0043575	0.0753406	-0.178759	-0.00739616
10975	hsa-miR-182-5p	-0.348087	-0.292672	5.8723	0.0195285	0.116811	-0.042527	0.0167993	-0.308653	-0.140135	-0.184585	-0.712759	-0.676813	-0.292707
46266	hsa-miR-1825	0.177099	1.0315	6.1866	0.179465	0.420851	1.03266	1.06209	1.02964	0.647409	0.930905	1.20475	1.37613	0.968408
46810	hsa-miR-1827	0.0984797	0.136079	7.88888	0.238698	0.479589	-0.0285974	0.0999863	0.0794299	0.196537	0.22323	0.254641	0.151971	0.111432
10977	hsa-miR-183-5p	0.0615877	-0.187151	8.0527	0.738829	0.871384	-0.560421	-0.553994	0.172521	0.0877112		-0.121206	-0.202581	-0.132087
42902	hsa-miR-185-5p	-0.160881	0.139187	6.74314	0.0681165	0.227677	0.305009	0.248318	0.119993	0.205187	0.0894554	-0.0134702	-0.00915039	0.168151
18739	hsa-miR-186-5p	-0.051279	0.262313	5.93043	0.665717	0.846719	0.342646	0.497848	0.16717	0.144146	0.5329	0.159185	0.164338	0.0902695
13178	hsa-miR-18a-3p	-0.0716951	0.0822015	5.90233	0.507302	0.734397	0.00826098	0.241235	0.252704	-0.0504878	0.146932		0.00219707	-0.0254309
145670	hsa-miR-18b-5p	0.00668826	-0.0854789	5.97106	0.964093	0.997577	-0.109872	0.210459	-0.199241	-0.254728	0.105295		-0.390203	0.0399372
148687	hsa-miR-1908	-0.178674	-0.20704	6.0499	0.194294	0.437707	-0.289898	0.068574	-0.127019	-0.122469	-0.665382	-0.0224411	-0.216484	-0.281202
27536	hsa-miR-190a	-0.1805	0.654949	6.00335	0.317005	0.547926	0.315416	1.12333	0.694317	0.847726	0.746592	0.146368	0.737161	0.628674
10985	hsa-miR-191-5p	-0.231507	-0.0417682	6.93409	0.0715756	0.231466	0.111249	0.104764	-0.136341	0.21627	-0.11244	-0.322936	-0.326478	0.131766
146103	hsa-miR-1913	0.00060037	0.903028	6.28448	0.995258	0.999175	0.859098	0.968731	0.919346	0.863737	0.631974	0.961869	1.08526	0.934211
17732	hsa-miR-192-5p	-0.507827	0.261804	6.36457	0.00385008	0.0343085	0.555392	0.516884	0.349557	0.641034	0.0529106	-0.41053	0.018635	0.370546
10987	hsa-miR-193b-3p	0.225334	-0.287845	7.39684	0.0162569	0.10865	-0.361333	-0.393432	-0.29968	-0.547602	-0.245602	-0.117775	-0.160081	-0.177253
10988	hsa-miR-194-5p	-0.666791	0.340154	7.09513	0.000196167	0.00715119	0.557241	0.715788	0.632494	0.788677	0.0428156	-0.36047	0.0472077	0.297483
42538	hsa-miR-196a-3p	-0.332848	0.0652103	6.99933	0.00124356	0.0160861	0.122701	0.298459	0.2973	0.208075	-0.0529064	-0.169602	-0.151437	-0.0309084
10990	hsa-miR-196a-5p	-0.189482	0.215574	7.43518	0.0555412	0.213429	0.352072	0.348045	0.13164	0.409502	0.183694	0.0731571	0.00104048	0.225443
145889	hsa-miR-196b-5p	-0.222616	0.28442	6.81842	0.0379397	0.167185	0.377946	0.239811	0.494186	0.470969	0.307297	0.287435	0.0413089	0.0564078
42783	hsa-miR-197-3p	0.0990268	-0.0500499	6.75699	0.316828	0.547926	-0.0669624	-0.124064	-0.0156395	-0.191587	0.197749	0.0716215	-0.10341	-0.168106
146165	hsa-miR-1973	0.0851969	0.103843	7.15404	0.386204	0.615739	-0.0144502	0.106824	0.229112	-0.0765067	0.118955	0.323288	0.103541	0.0399819
146140	hsa-miR-1976	0.048187	0.544849	5.96319	0.64816	0.84114	0.213518	0.677113	0.574943	0.617447	0.627219	0.542453	0.520036	0.58606
10997	hsa-miR-19a-3p	0.280119	0.197085	6.81316	0.0565065	0.213429	0.248364	0.305771	-0.230899	-0.0951359	0.499368	0.0863452	0.374442	0.388421
10998	hsa-miR-19b-3p	0.380589	0.0196099	6.69397	0.018538	0.114009	0.00720121	-0.0615	-0.387626	-0.240813	0.348712	-0.210824	0.283936	0.417792
168819	hsa-miR-200a-3p	-0.455606	0.104819	8.12834	0.00107412	0.0160861	0.377923	0.42796	0.155126	0.369479	-0.0670868	-0.314259	-0.22436	0.11377
147186	hsa-miR-200b-3p	-0.538822	0.153155	9.60075	0.000288745	0.00890667	0.339174	0.456338	0.371135	0.52362	-0.103744	0.0495347	-0.412747	0.00193244
145974	hsa-miR-200b-5p	-0.196032	0.259217	6.57056	0.0448176	0.189177	0.291818	0.33981	0.507932	0.289373	0.120971	0.0839352	0.114121	0.325777
17427	hsa-miR-200c-3p	-0.643364	0.0747551	9.59168	3.85385e-05	0.00334943	0.272763	0.482684	0.419424	0.410876	-0.245223	-0.0894274	-0.505237	-0.14782
42502	hsa-miR-204-3p	-0.0945255	-0.0483594	6.65672	0.347542	0.575885	0.0490268	0.0254167	0.0119287	-0.0907589	0.15526	-0.088094	-0.203577	-0.246078
11005	hsa-miR-204-5p	0.357547	0.754518	6.03486	0.0552111	0.213429	0.720636	0.609128	0.720829	0.252384	1.32492	0.591816	1.15868	0.657748
46917	hsa-miR-205-5p	0.104958	-1.30523	7.31432	0.193046	0.437352	-1.25381	-1.45717	-1.33366	-1.38618	-1.25983	-1.24726	-1.20566	-1.29824
145845	hsa-miR-20a-5p	0.26267	0.0148669	8.50162	0.0246733	0.128641	-0.0148855	-0.0764613	-0.30258	-0.0719453	0.214113	0.0305906	-0.010469	0.350573
17882	hsa-miR-20b-3p	-0.118019	0.122594	6.86504	0.142666	0.356627	0.180047	0.200088	0.150644	0.195637	-0.00408471	-0.0147622	0.150498	0.122688
42640	hsa-miR-20b-5p	0.124409	-0.272642	6.24614	0.276904	0.528754	-0.350819	-0.305787	-0.448446	-0.234334	-0.169481	-0.372133	-0.383462	0.0833279
147506	hsa-miR-21-5p	-0.176192	0.0402724	8.0622	0.3227	0.553004	0.321081	0.285477	-0.282672	0.189587	0.0882517	-0.46757	-0.126324	0.314348
145852	hsa-miR-210	-0.412659	0.0176903	5.84306	0.00118953	0.0160861	0.102691	0.110573	0.36171	0.203203		-0.289833	-0.150411	-0.2141
11011	hsa-miR-211-5p	-0.112949	1.0466	5.99826	0.171818	0.407686	1.0629	1.076	1.20743	1.06598	1.02869	0.925917	1.07905	0.926863
146179	hsa-miR-2113	0.258784	0.0793338	5.77674	0.0108805	0.0793288	-0.0176501	0.0228949	-0.0138052	-0.191672	0.208753	0.358432	0.116927	0.150791
146161	hsa-miR-2115-3p	0.0529485	-0.00676603	6.2379	0.656028	0.843164	-0.0964416	0.109924	-0.017645	-0.128799	0.375417	-0.121292	-0.0771941	-0.0980982
146044	hsa-miR-2115-5p	0.00239871	0.12812	6.6896	0.981556	0.999175	0.0569066	0.198323	0.235326	0.0171284	0.377494	0.146634	-0.0223581	0.0155092
146010	hsa-miR-2116-5p	0.204965	0.187629	6.72429	0.029786	0.145661	0.00210267	0.115517	0.0926739	0.130292	0.399328	0.341129	0.125698	0.294289
11020	hsa-miR-22-3p	-0.273653	0.0872931	7.3791	0.00504911	0.0414206	0.273874	0.253807	0.176252	0.192546	-0.0459809	-0.0644039	-0.169626	0.0818767
11022	hsa-miR-221-3p	-0.0376258	-0.26766	9.49252	0.72365	0.868685	-0.335485	-0.200429	-0.190949	-0.268527	-0.39245	-0.0395071	-0.510062	-0.203874
11023	hsa-miR-222-3p	0.0114211	-0.223878	10.3078	0.922249	0.983569	-0.287307	-0.180839	-0.183187	-0.26702	-0.387274	0.10781	-0.438087	-0.155117
11024	hsa-miR-223-3p	0.105782	-0.233934	5.81662	0.262308	0.505701	-0.307038	-0.432025	-0.326483	-0.081751	-0.114879	-0.277806	-0.156483	-0.175003
168772	hsa-miR-224-5p	-0.317705	-0.504685	5.69868	0.0105723	0.0785088	-0.464162	-0.236081	-0.410941	-0.272147	-0.607009	-0.625036	-0.934825	-0.487279
148247	hsa-miR-2355-3p	-0.129416	-0.0433818	7.59541	0.1245	0.330627	-0.0916131	0.062404	0.0545302	0.0599842	-0.186537	-0.0150693	-0.149426	-0.0813275
42744	hsa-miR-23a-3p	-0.0939851	-0.0314884	8.40356	0.280388	0.531404	-0.0212566	-0.0200776	0.0485494	0.0548012	-0.0944462	-0.0953935	-0.213819	0.0897345
169330	hsa-miR-23b-3p	-0.2024	-0.0335097	7.80728	0.0478622	0.197863	0.00615668	0.0250795	0.0972203	0.142305	0.0347591	-0.223098	-0.307262	-0.0432379
148217	hsa-miR-23c	-0.168975	-0.45512	5.6945	0.132027	0.343785	-0.428609	-0.362138	-0.3736	-0.318183	-0.323975	-0.522629	-0.835694	-0.476132
17506	hsa-miR-24-3p	-0.183799	0.0589617	9.13732	0.0805167	0.240082	0.0751497	0.156153	0.183189	0.188952	-0.0319992	-0.124802	-0.19408	0.219131
42682	hsa-miR-25-3p	-0.311787	0.102721	7.13223	0.001951	0.0230424	0.323217	0.277688	0.173863	0.259687	0.018527	-0.0263593	-0.181377	-0.0234813
42929	hsa-miR-25-5p	-0.13314	-0.223966	6.34827	0.138873	0.352455	-0.138038	-0.248004	-0.0892328	-0.192351		-0.253323	-0.345632	-0.301184
42523	hsa-miR-26b-3p	-0.0205432	0.931963	6.12398	0.815015	0.933775	0.907565	0.938316	0.966562	0.956497	0.735098	1.07298	0.899821	0.978867
146008	hsa-miR-26b-5p	-0.0603494	0.025463	7.13242	0.528945	0.744235	0.147216	0.0681171	-0.0830449	0.090263	0.0316237	-0.108454	-0.128698	0.186681
46483	hsa-miR-27a-3p	-0.144887	-0.248255	5.70556	0.118219	0.320308	-0.264093	-0.0384868	-0.16455	-0.236116	-0.33458	-0.408987	-0.36949	-0.169736
147199	hsa-miR-27b-3p	-0.135909	0.0290763	6.31501	0.129369	0.339065	0.131324	0.146513	0.0905742	0.0197103	0.108351	-0.166299	-0.101458	0.00389439
46264	hsa-miR-298	0.020139	-0.0769045	6.58927	0.7968	0.920798	-0.167446	0.0181856	-0.0992304	-0.0994055	-0.0738665	-0.0188522	-0.147006	-0.0276153
11038	hsa-miR-299-5p	0.0683591	0.663107	6.02507	0.566251	0.77207	0.741802	0.462766	0.832056	0.479087	0.645124	0.931259	0.718725	0.494039
168687	hsa-miR-29a-3p	-0.746664	-0.197113	7.45617	3.55679e-05	0.00334943	0.066324	0.30977	0.06181	0.266972	-0.462061	-0.859775	-0.615698	-0.344246
17810	hsa-miR-29b-1-5p	-0.166818	0.941879	6.77164	0.252582	0.491677	1.38534	1.09095	0.9044	0.720463	1.0061	0.598756	0.90167	0.927358
11040	hsa-miR-29b-3p	-0.150581	-0.00123999	6.65433	0.374086	0.604271	0.0874965	0.420431	-0.162876	-0.0488496	0.282328	-0.47993	-0.162181	0.0536622
13143	hsa-miR-301a-3p	0.342667	-0.267168	5.82837	0.0635636	0.22597	-0.263775	-0.161201	-0.695998	-0.535128		-0.384819	-0.0890504	0.259794
147203	hsa-miR-302a-3p	-0.0259672	0.130788	7.01768	0.745277	0.876411	0.0981148	0.178051	0.0881297	0.210789	0.22776	0.149206	0.0474844	0.0467652
27838	hsa-miR-302d-3p	-0.252862	0.798854	5.93979	0.0916717	0.267059	0.659833	1.26986	0.859701	0.911744	0.461871	0.807089	0.521132	0.899601
146086	hsa-miR-30a-5p	-0.170389	-0.065716	5.80346	0.064277	0.226097	-0.0469006	0.0398524	0.0336999	0.0512622	0.0275904	-0.17931	-0.183066	-0.268856
146112	hsa-miR-30b-5p	-0.187345	-0.0248434	6.48596	0.0521647	0.208655	0.110626	0.236114	-0.100028	0.0286048	-0.137142	-0.162502	-0.121743	-0.052677
42923	hsa-miR-30c-5p	0.099811	-0.186723	6.79883	0.293697	0.540241	-0.244414	-0.0698337	-0.31292	-0.319347	-0.201419	0.024307	-0.249185	-0.120974
19596	hsa-miR-30d-5p	-0.194079	0.0714338	6.72202	0.0179185	0.112271	0.214229	0.13811	0.195916	0.125637	-0.0424927	0.00474146	-0.0120582	-0.0526128
46320	hsa-miR-31-3p	0.0195895	-0.265064	5.96367	0.87274	0.971864	-0.283029	-0.0528291	-0.484696	-0.278879	-0.0198467	-0.508191	-0.321598	-0.17144
11052	hsa-miR-31-5p	-0.375209	-0.0310221	9.35965	0.00285386	0.0279122	0.14001	0.289867	0.0970926	0.0993604	-0.287279	-0.0460004	-0.440667	-0.100561
169380	hsa-miR-3124-3p	-0.127161	0.0114311	8.59824	0.173626	0.409554	-0.0391158	0.112317	0.128942	0.0979037	-0.0957594	0.134299	-0.179624	-0.0675137
147820	hsa-miR-3133	0.0161015	-0.0902976	7.86071	0.877552	0.971864	-0.301743	-0.0679626	0.0304675	-0.0541555	0.0058522	0.0851365	-0.262914	-0.157062
169319	hsa-miR-3136-3p	0.114851	-0.206116	6.99274	0.212597	0.453465	-0.405423	-0.19627	-0.158643	-0.29383	-0.175817	0.00369968	-0.207967	-0.214678
147923	hsa-miR-3142	-0.135439	-0.420112	7.02256	0.122923	0.328615	-0.488803	-0.323615	-0.217032	-0.38012	-0.417948	-0.523323	-0.482245	-0.527809
147904	hsa-miR-3148	0.0098511	0.0258665	6.07062	0.920371	0.983569	-0.0329119	0.104427	0.0787885	-0.0665395	0.227615	0.115875	-0.138305	-0.0820167
147806	hsa-miR-3149	0.0461701	0.124625	7.15783	0.567982	0.77207	0.0262518	0.187103	0.0394238	0.153381	0.0785603	0.214862	0.207642	0.0897772
169232	hsa-miR-3156-3p	-0.0170491	-0.130634	8.60055	0.848299	0.952851	-0.273467	-0.0818454	-0.0636689	-0.069458	-0.0818603	-0.140278	-0.296088	-0.0384095
147891	hsa-miR-3175	-0.310008	0.0327749	8.90157	0.0158594	0.10779	0.0325166	0.311789	0.194132	0.212678	-0.0844458	0.146819	-0.350323	-0.200967
147595	hsa-miR-3178	-0.206552	-0.628132	5.81046	0.0358411	0.163321	-0.495649	-0.475501	-0.518486	-0.668804		-0.782842	-0.699399	-0.756244
147667	hsa-miR-3182	0.0903517	0.136919	11.2996	0.730042	0.868685	0.216367	0.527598	-0.524958	0.147966	0.489688	-0.229559	-0.288791	0.757042
147805	hsa-miR-3183	0.243041	0.0286038	6.68513	0.0209362	0.119697	-0.0673518	-0.082502	-0.0355988	-0.186214	0.0380898	0.364126	0.16381	0.0344727
29575	hsa-miR-32-3p	-0.167214	0.145415	8.1487	0.0683926	0.227677	0.181207	0.270906	0.292372	0.171602	0.0954324	0.200517	0.0334153	-0.0821337
146158	hsa-miR-3202	-0.00308052	-0.294192	5.87858	0.967724	0.997577	-0.369727	-0.253984	-0.216224	-0.330672	-0.255954	-0.31404	-0.354205	-0.258728
27533	hsa-miR-320a	0.0873306	-0.359832	7.63874	0.320274	0.551201	-0.375268	-0.331115	-0.379829	-0.527778	-0.283188	-0.395169	-0.178625	-0.407686
46324	hsa-miR-320b	0.115804	-0.511602	7.55659	0.205406	0.450846	-0.514484	-0.509253	-0.557003	-0.664189		-0.391311	-0.415219	-0.529755
169363	hsa-miR-320c	0.0662906	-0.547816	6.72028	0.435388	0.656462	-0.509334	-0.589267	-0.583617	-0.641628	-0.481348	-0.368927	-0.631485	-0.576923
42672	hsa-miR-323b-5p	-0.130845	0.592918	5.95114	0.328022	0.555008	0.729045	0.978771	0.562178	0.363367	0.695512	0.339276	0.588842	0.486352
145708	hsa-miR-324-3p	-0.0347193	0.514384	5.97706	0.755153	0.882846	0.59839	0.648795	0.628309	0.251482	0.352599	0.690447	0.496109	0.448944
42887	hsa-miR-331-3p	-0.33477	0.0890939	7.42506	0.00264135	0.0271585	0.188199	0.263927	0.444237	0.129551	-0.0326416	-0.130168	-0.00189115	-0.148464
145745	hsa-miR-335-3p	-0.101197	0.0566197	8.58613	0.273476	0.524708	-0.00688101	0.188713	0.149476	0.0975654	0.0862182	0.127672	-0.16259	-0.0272159
42673	hsa-miR-337-3p	-0.193697	-0.123288	6.01306	0.0658817	0.227677	0.0461299	0.0451463	-0.00658719	-0.190447	-0.0758734	-0.114274	-0.309451	-0.38095
42592	hsa-miR-338-3p	0.189617	0.514757	6.29079	0.0662968	0.227677	0.568383	0.367955	0.331163	0.412292	0.53422	0.44748	0.691791	0.764768
42739	hsa-miR-339-5p	-0.163857	-0.424864	5.86278	0.126538	0.333828	-0.44617	-0.219798	-0.297682	-0.408092	-0.568681	-0.249192	-0.584535	-0.624762
42738	hsa-miR-340-3p	0.34871	0.243908	6.30234	0.00362503	0.0338055	0.0796945	0.0832941	0.175777	-0.0605539	0.605004	0.485232	0.346648	0.236167
168586	hsa-miR-34a-5p	-0.421024	-0.415891	6.33347	0.000462836	0.010311	-0.343933	-0.304606	-0.0567176	-0.11626	-0.542369	-0.680195	-0.641704	-0.641345
168994	hsa-miR-3591-5p	0.0919961	-0.0156971	6.65981	0.324146	0.553118	-0.194205	-0.0686737	0.00901891	0.00707898	-0.00167648	0.221516	-0.0424949	-0.0561408
148420	hsa-miR-3607-3p	-0.260968	0.113452	7.37416	0.0217259	0.121001	0.206401	0.260613	0.222134	0.286598	0.229838	-0.186768	-0.157304	0.0461088
148418	hsa-miR-3607-5p	-0.121973	-0.0799626	6.37071	0.455073	0.673373	0.0597433	-0.0385725	-0.0984271	0.00135272	0.393358	-0.406887	-0.454127	-0.0961418
14301	hsa-miR-361-5p	-0.0948789	0.325628	6.85374	0.222534	0.465799	0.43081	0.361383	0.344405	0.355671	0.24259	0.350113	0.202416	0.317634
148465	hsa-miR-3611	0.0475644	-0.16785	6.59541	0.549096	0.76454	-0.2442	-0.263907	-0.133038	-0.125385	-0.174954	-0.0416825	-0.197753	-0.161883
148493	hsa-miR-3613-3p	-0.135766	-0.219645	14.1103	0.293009	0.540241	-0.324741	-0.120179	0.0126321	-0.174761	-0.203451	0.0210818	-0.541882	-0.425861
148413	hsa-miR-3614-3p	-0.122131	1.19752	6.0849	0.434765	0.656462	1.26829	1.54737	1.32774	0.890941	1.21927	1.46254	0.920397	0.943615
148317	hsa-miR-3621	-0.143806	-0.23853	5.91245	0.0746742	0.237654	-0.164532	-0.17588	-0.132457	-0.19364	-0.210326	-0.382697	-0.317682	-0.331029
27544	hsa-miR-363-5p	0.0719499	-0.0596711	6.6686	0.481596	0.702254	-0.0135402	-0.15694	0.0521095	-0.264213	0.154083	0.0124979	-0.0915129	-0.169853
148481	hsa-miR-3646	-0.0625086	-0.14275	7.73603	0.459138	0.676891	-0.203023	0.0117846	-0.186721	-0.068022	-0.192608	-0.184894	-0.24631	-0.0722043
148327	hsa-miR-3651	-0.318585	0.205397	8.33407	0.00249707	0.0267777	0.225017	0.361813	0.534195	0.337735	0.0592231	0.083911	0.0314209	0.00986344
148377	hsa-miR-3653	-0.139672	0.172724	8.18671	0.10537	0.291402	0.128876	0.325554	0.313038	0.202773	0.0215467	0.180079	0.118023	0.0919016
148379	hsa-miR-3654	-0.243192	-0.0348592	8.00767	0.0118865	0.085116	-0.0435956	0.199814	0.113143	0.0775864	-0.238475	-0.177843	-0.149347	-0.0601563
11078	hsa-miR-365a-3p/hsa-miR-365b-3p	0.00951673	0.31575	6.53688	0.916784	0.983569	0.295843	0.291588	0.200919	0.455618	0.447475	0.337952	0.158029	0.338579
148206	hsa-miR-3664-5p	0.294906	0.306085	6.01635	0.00276188	0.0276879	0.167051	0.171842	0.20491	0.0907237	0.436609	0.589164	0.41292	0.375459
148234	hsa-miR-3667-5p	0.0125615	-0.110398	8.60781	0.894303	0.974499	-0.216096	-0.0216424	-0.102027	-0.126951	-0.0765292	0.0945463	-0.271683	-0.162804
148214	hsa-miR-3675-3p	0.20432	-0.351598	6.1829	0.0621075	0.22437	-0.375222	-0.659276	-0.426607	-0.353925	-0.375922	-0.369002	-0.127563	-0.125264
148410	hsa-miR-3676-3p	0.10515	0.703855	6.78431	0.211126	0.452735	0.667551	0.717132	0.593782	0.626655	0.853985	0.624287	0.735627	0.811819
168763	hsa-miR-3676-5p	-0.0944461	-0.169449	6.55409	0.558521	0.767009	-0.102146	0.096828	-0.48508	0.00149657	0.0279971	-0.442222	-0.505352	0.0528903
148038	hsa-miR-3679-3p	0.206152	1.51661	7.89072	0.0935143	0.269779	1.49042	1.1795	1.35818	1.62602	1.52706	1.45638	1.82081	1.67448
148599	hsa-miR-3680-5p	0.215458	-0.0594731	8.07211	0.0978594	0.276349	-0.250258	-0.0299084	-0.154325	-0.234316	0.0932389	0.382076	-0.20766	-0.0746312
148032	hsa-miR-3685	0.296095	-0.0484995	8.42075	0.0320546	0.154866	-0.37734	-0.15175	-0.0412902	-0.215808	0.0706387	0.44079	-0.12659	0.0133535
148156	hsa-miR-3686	-0.0299488	-0.0301724	8.46532	0.737087	0.871384	-0.12387	0.0148626	0.0896022	-0.0413871	-0.0984912	0.13607	-0.0976474	-0.120519
148085	hsa-miR-3687	-0.128634	-0.126411	6.01462	0.215979	0.455944	-0.223147	0.0815478	0.0113581	-0.118137	0.00785836	-0.333127	-0.209754	-0.22789
148282	hsa-miR-3714	0.115723	1.19615	5.95074	0.357852	0.588109	0.965682	0.950426	1.31409	1.356	1.33582		1.17838	1.27262
168978	hsa-miR-371b-5p	-0.45482	-0.529592	7.72548	0.000365132	0.00983257	-0.275984	-0.125844	-0.419457	-0.387445	-0.876582	-0.642612	-0.695157	-0.813658
42476	hsa-miR-374b-3p	-0.130399	0.622813	5.96141	0.413848	0.645732	0.550576	0.898035	0.960959	0.342481	0.588213	0.884727	0.30073	0.456786
46918	hsa-miR-375	-0.469	0.57672	6.51297	0.000386304	0.00983257	0.686267	0.993457	0.895027	0.670129	0.285322	0.478609	0.273606	0.331342
148668	hsa-miR-378a-3p	-0.561959	-0.0233056	5.95034	0.000416842	0.00983257	0.270091	0.271194	-0.0192308	0.348082		-0.261873	-0.504171	-0.267232
147755	hsa-miR-378c	-0.212115	0.577484	6.22962	0.13487	0.346686	0.69078	0.5267	0.587727	0.92896	0.11069	0.521317	0.524085	0.729617
148495	hsa-miR-3915	0.114515	-0.17022	6.57966	0.204306	0.450846	-0.317288	-0.235247	-0.188131	-0.169242	0.0318031	-0.0514347	-0.244411	-0.187808
148402	hsa-miR-3920	0.518957	0.0509746	5.84387	0.00116191	0.0160861	-0.24829	-0.075502	-0.177958	-0.332267	0.614667	0.390747	0.230507	0.00589147
148049	hsa-miR-3924	0.0947947	0.13465	6.05023	0.419095	0.646815	0.112854	0.125646	0.195081	-0.0845695	0.458442	0.241867	0.0830861	-0.0552049
148265	hsa-miR-3935	-0.0106637	-0.277508	6.35018	0.911101	0.983569	-0.448836	-0.139141	-0.220676	-0.280052	-0.291575	-0.122281	-0.413938	-0.303564
148349	hsa-miR-3938	0.0752465	0.100358	6.65354	0.382407	0.613381	-0.100747	0.0826829	0.188662	0.0803402	0.195646	0.171659	0.0909254	0.0936938
168637	hsa-miR-3940-5p	-0.575448	-1.00361	7.14136	0.000119155	0.00597265	-0.581214	-0.505146	-0.846467	-0.9307	-1.32511	-1.22727	-1.30907	-1.30386
148285	hsa-miR-3941	0.0742282	0.0444074	8.08398	0.405968	0.638405	-0.100096	0.0831773	0.042165	0.00392734	0.0719911	0.256157	-0.0301374	0.0280755
169024	hsa-miR-3960	-0.328169	-0.314885	8.70857	0.00213152	0.0244211	-0.183325	-0.0444673	-0.155249	-0.220161	-0.558193	-0.397468	-0.370263	-0.589956
169316	hsa-miR-3976	0.0858351	-0.0947693	7.79885	0.345628	0.575885	-0.174273	-0.0238576	-0.193525	-0.159092	-0.126578	-0.00787148	0.111046	-0.184004
42730	hsa-miR-423-3p	-0.0856032	-0.0484691	8.17377	0.363551	0.592618	-0.0781367	0.0578974	0.144761	-0.147192	-0.0856582	0.0492798	-0.155817	-0.172888
27565	hsa-miR-423-5p	-0.0604016	-0.049162	7.8429	0.470667	0.691346	-0.0904748	-0.0107097	-0.013587	0.0389266	-0.123502	0.0850198	-0.142476	-0.136493
17608	hsa-miR-425-5p	-0.262573	-0.0690163	5.76589	0.0171225	0.109755	0.0503846	0.0943076	-0.0065113	0.110899	-0.0127182	-0.252338	-0.41639	-0.119765
147631	hsa-miR-4258	-0.158751	0.688744	6.10236	0.104846	0.291402	0.725337	0.863399	0.875274	0.608468	0.615309	0.745043	0.588699	0.488421
147942	hsa-miR-4268	-0.0261955	0.00303082	7.266	0.733756	0.870521	0.0399312	0.0294213	0.0602676	-0.0651058	0.0796027	0.010012	-0.0645919	-0.0652905
147751	hsa-miR-4274	0.23117	1.35099	6.49897	0.0187645	0.114009	1.20698	1.2159	1.24248	1.27627	1.42738	1.58729	1.56091	1.29072
147767	hsa-miR-4279	-0.14968	0.27094	7.88881	0.0782118	0.240082	0.281156	0.280903	0.396346	0.424714	0.117938	0.21994	0.280572	0.165949
169129	hsa-miR-4284	-0.288981	-0.238965	14.7247	0.0198083	0.116811	-0.287951	-0.0589908	0.0530531	-0.0840094	-0.486832	-0.114988	-0.488322	-0.443679
147604	hsa-miR-4285	-0.259913	-0.479806	6.53897	0.0100762	0.0762365	-0.427037	-0.228886	-0.368515	-0.37496	-0.713408	-0.453454	-0.618035	-0.654154
169409	hsa-miR-4286	0.0603086	0.263627	7.94323	0.725818	0.868685	0.307128	0.543104	-0.186665	0.270325	0.492073	-0.035516	0.125098	0.593472
147588	hsa-miR-4288	0.246992	-0.337858	10.2229	0.0776365	0.240082	-0.532661	-0.335472	-0.467671	-0.509612	-0.34942	0.140129	-0.522126	-0.126032
147735	hsa-miR-4289	-0.467828	-0.34678	6.29409	0.000109162	0.00597265	-0.186296	-0.117673	-0.0197662	-0.127731	-0.652147	-0.57509	-0.661424	-0.434117
13171	hsa-miR-429	0.0142911	0.348262	6.85016	0.879897	0.971864	0.419393	0.359088	0.133793	0.45219	0.301161	0.249213	0.402273	0.468981
169282	hsa-miR-4290	-0.00701949	0.108132	7.532	0.928244	0.984724	0.0269295	0.118625	0.132166	0.168847	0.0255914	0.154002	0.180883	0.0580122
147616	hsa-miR-4291	-0.0905321	-0.24629	6.68251	0.316714	0.547926	-0.237648	-0.184266	-0.190086	-0.192095	-0.282911	-0.431228	-0.360612	-0.0914718
147632	hsa-miR-4297	0.20009	-0.0121656	6.55128	0.0919057	0.267059	-0.218664	-0.0985099	-0.0237503	-0.107917	0.405356	0.0670379	-0.098218	-0.0226595
147614	hsa-miR-4299	-0.427103	0.00231534	6.81824	0.000182025	0.00715119	0.127037	0.315539	0.23172	0.18917	-0.140063	-0.144765	-0.271888	-0.288228
169407	hsa-miR-4301	0.508527	0.422139	11.8124	0.0007233	0.0131291	-0.0801459	0.0309087	0.432685	0.288054	0.670835	0.73355	0.572911	0.728314
147722	hsa-miR-4306	-0.111121	-0.156751	7.07751	0.216033	0.455944	-0.0426704	-0.0784543	-0.266969	-0.0166706	-0.11432	-0.227284	-0.317091	-0.190552
42674	hsa-miR-431-3p	0.0267872	0.739387	6.00492	0.830001	0.938444	0.557678	1.00227	0.446423	0.897605	0.740261	0.74784	0.872916	0.650106
145705	hsa-miR-431-5p	0.333521	1.25694	6.05652	0.070995	0.231455	0.901981	1.34479		0.952311	1.03454	1.51558	1.74622	1.30319
147907	hsa-miR-4312	0.00559694	0.737814	6.20412	0.951677	0.997577	0.679917	0.692359	0.945528	0.622258	0.815156	0.723537	0.791408	0.632348
147926	hsa-miR-4329	-0.019695	-0.192514	6.21793	0.812484	0.933775	-0.266188	-0.0357533	-0.224066	-0.20466	-0.243654	-0.112145	-0.269131	-0.184518
169272	hsa-miR-4419b	-0.217216	-0.11136	7.72404	0.0168132	0.109755	-0.0264282	0.0257698	-0.0174242	0.0070726	-0.237205	-0.0730101	-0.260626	-0.309033
169381	hsa-miR-4421	-0.0014157	-0.0872605	7.4029	0.98436	0.999175	-0.122861	-0.0453779	-0.0962056	-0.0817659	-0.0857027	-0.0341327	-0.0942935	-0.137745
168768	hsa-miR-4423-5p	0.0900279	-0.220852	6.77696	0.342136	0.574045	-0.439471	-0.275677	-0.123017	-0.225298	-0.143983	-0.0441648	-0.249157	-0.266048
168709	hsa-miR-4429	-0.0303274	-0.599621	6.68724	0.72915	0.868685	-0.640312	-0.528064	-0.543572	-0.625881	-0.666412	-0.417453	-0.697912	-0.677363
169171	hsa-miR-4436b-5p	0.10665	0.377248	6.17208	0.224581	0.466434	0.191611	0.292215	0.473066	0.338801	0.419516	0.431936	0.512062	0.358781
169188	hsa-miR-4443	-0.400258	0.219619	10.1678	0.00253754	0.0267777	0.305614	0.442109	0.462337	0.468934	0.206398	-0.143336	-0.174067	0.188966
169167	hsa-miR-4451	-0.0396192	-0.372223	5.97946	0.719945	0.868685	-0.430361	-0.457606	-0.223012	-0.298676	-0.152996	-0.313576	-0.627239	-0.47432
169015	hsa-miR-4454	-0.0865571	0.183372	14.1516	0.687346	0.853331	0.270403	0.581994	-0.303322	0.357526	0.255069	0.0242852	-0.338319	0.619338
169305	hsa-miR-4455	-0.102751	-0.0311625	7.61714	0.555896	0.767009	0.0431138	-0.0191795	-0.0353661	0.0922838	-0.713389	0.21549	0.133948	0.0337991
168919	hsa-miR-4456	-0.0547924	0.193104	10.7171	0.710841	0.86117	-0.124116	0.138623	0.388488	0.479004	0.266047	0.128552	-0.130875	0.399105
169285	hsa-miR-4467	-0.191984	-0.237705	7.9773	0.0371274	0.167185	-0.225364	-0.0105176	-0.136348	-0.194622	-0.381779	-0.212036	-0.369652	-0.371323
168904	hsa-miR-4473	0.389291	-0.250395	6.30609	0.000643163	0.0122813	-0.436111	-0.380989	-0.453127	-0.509934	-0.0554245	0.117258	-0.100053	-0.184779
168640	hsa-miR-4475	0.00030043	-0.334084	6.83153	0.996952	0.999175	-0.396232	-0.336877	-0.233988	-0.369839	-0.354546	-0.235043	-0.34459	-0.401556
168805	hsa-miR-4478	0.107405	-0.414312	6.01244	0.251591	0.491677	-0.557765	-0.568462	-0.387723	-0.35811	-0.372737	-0.24688	-0.514844	-0.307979
169110	hsa-miR-4497	-0.00979215	-0.663804	5.81456	0.9646	0.997577	-0.461814	-0.221936	-1.35698	-0.5949	-0.452951	-0.399996	-0.998035	-0.82382
169385	hsa-miR-4500	0.205553	-0.211871	8.77373	0.0804525	0.240082	-0.365152	-0.129524	-0.437436	-0.326478	-0.120933	0.118582	-0.343993	-0.0900355
42892	hsa-miR-450b-3p	0.296813	0.733121	5.94359	0.0172433	0.109755	0.53795	0.365311		0.78728	0.843311	0.875379	0.901217	0.821397
169326	hsa-miR-451b	0.183406	-0.515066	5.797	0.165425	0.39961	-0.796374	-0.432357	-0.742697	-0.455646	-0.141091	-0.511531	-0.651324	-0.389505
29379	hsa-miR-452-5p	-0.158505	0.262223	6.13785	0.192538	0.437352	0.255014	0.651282	0.358227	0.101377	0.0255159	0.266768	0.199488	0.24011
169159	hsa-miR-4521	0.0730788	-0.192998	7.03246	0.661722	0.845065	-0.621211	-0.487774	0.137471	0.0533638	-0.0124096	-0.362408	-0.182168	-0.068849
168638	hsa-miR-4530	-0.360411	-0.669583	5.67054	0.00379398	0.0343085	-0.666605	-0.369857	-0.526545	-0.497478		-0.803132	-0.993648	-0.829817
168661	hsa-miR-4531	0.0867061	-0.206539	7.03445	0.313878	0.547926	-0.175047	-0.243161	-0.347682	-0.23368	-0.0254705	-0.138425	-0.21545	-0.273401
168844	hsa-miR-4532	-0.300662	-0.744152	6.90599	0.0285927	0.141552	-0.656925	-0.342218	-0.853652	-0.522488	-1.06177	-0.90634	-0.953192	-0.656626
168639	hsa-miR-4533	0.147722	-0.211415	6.78364	0.171517	0.407686	-0.356286	-0.246465	-0.326611	-0.211743	-0.117485	0.10256	-0.379753	-0.155538
168702	hsa-miR-4540	0.0354336	-0.301967	6.05671	0.69439	0.859415	-0.488083	-0.226019	-0.278998	-0.285633	-0.205378	-0.186201	-0.355451	-0.389969
169102	hsa-miR-4639-3p	0.285504	-0.0163608	10.0613	0.0403997	0.174196	-0.356756	-0.0877028	-0.0339492	-0.158044	0.0934988	0.470344	-0.128777	0.0704992
169183	hsa-miR-4644	-0.0852111	-0.331315	6.76538	0.419381	0.646815	-0.3421	-0.385148	-0.244801	-0.18279	-0.6008	-0.141825	-0.344347	-0.40871
46731	hsa-miR-4657	-0.30952	-0.0574228	9.35951	0.0229896	0.125903	-0.170392	0.234296	0.15725	0.168194	-0.275958	0.0761249	-0.373443	-0.275454
168798	hsa-miR-4668-5p	-0.119613	-0.168655	14.126	0.37522	0.604271	-0.285448	-0.0782138	0.0592662	-0.131001	-0.231258	0.129933	-0.528439	-0.284082
169070	hsa-miR-4695-3p	-0.322301	-0.141997	7.16139	0.00783926	0.0616381	-0.0492419	0.0901334	-0.0350776	0.0707994	-0.190424	-0.450696	-0.48091	-0.0905585
169028	hsa-miR-4708-3p	-0.404901	-0.318329	8.65208	0.000586215	0.0117536	-0.155774	-0.00601203	-0.143108	-0.158619	-0.675546	-0.381515	-0.455708	-0.570348
169204	hsa-miR-4709-3p	0.0403246	-0.174914	6.90347	0.630274	0.825947	-0.308936	-0.073921	-0.13544	-0.262008	-0.0818464	-0.15682	-0.148765	-0.231575
169023	hsa-miR-4712-3p	0.0085224	-0.179671	7.30341	0.905618	0.981494	-0.159789	-0.167624	-0.152832	-0.255484	-0.168062	-0.193916	-0.16808	-0.17158
169311	hsa-miR-4714-5p	-0.394505	-0.0797858	9.74093	0.00097762	0.0160861	-0.0522274	0.148254	0.20664	0.1672	-0.241937	-0.194147	-0.449334	-0.222737
168674	hsa-miR-4716-5p	-0.042117	0.362062	6.00144	0.589098	0.787743	0.344009	0.307484	0.396654	0.484333	0.358474	0.402923	0.323778	0.278838
169323	hsa-miR-4723-3p	0.112682	1.15454	6.85184	0.164861	0.39961	1.13295	1.1031	1.03887	1.11788	1.23716	1.3114	1.11099	1.18398
169193	hsa-miR-4725-5p	0.108519	-0.501879	6.28897	0.239635	0.479589	-0.676601	-0.504798	-0.430979	-0.612177	-0.434398	-0.302023	-0.541093	-0.512965
169031	hsa-miR-4726-5p	-0.0397556	-0.281245	7.59126	0.622712	0.821406	-0.331663	-0.204246	-0.239244	-0.270316	-0.319014	-0.167676	-0.323185	-0.394616
169182	hsa-miR-4728-3p	0.0971776	0.357109	6.52811	0.288372	0.540241	0.285868	0.203423	0.441021	0.303767	0.517415	0.299789	0.493984	0.311601
168668	hsa-miR-4732-3p	0.0924499	-0.166204	6.56685	0.313056	0.547926	-0.359694	-0.221475	-0.0471553	-0.22139	-0.0945121	-0.0108412	-0.185082	-0.189479
168722	hsa-miR-4742-3p	-0.130643	-0.162401	6.3744	0.169782	0.407681	-0.293708	-0.00894752	-0.0308452	-0.0548172	-0.170071	-0.131213	-0.296527	-0.313078
169393	hsa-miR-4747-5p	-0.0462717	-0.153903	6.50473	0.577833	0.780171	-0.246088	-0.107275	-0.0729241	-0.0967817	-0.199259	-0.0432624	-0.209235	-0.2564
169399	hsa-miR-4750-5p	-0.117295	-0.376259	5.82985	0.199412	0.446728	-0.463668	-0.341113	-0.260104	-0.205563	-0.321927	-0.424604	-0.554261	-0.438836
169130	hsa-miR-4764-3p	-0.15359	-0.000706024	9.25346	0.208001	0.450857	-0.0521295	0.167316	0.153095	0.0360736	-0.126796	0.251789	-0.311613	-0.123384
168965	hsa-miR-4765	0.248285	-0.29744	5.80663	0.025046	0.128641	-0.604345		-0.354584	-0.359023	-0.151514	-0.15303	-0.30174	-0.157845
168943	hsa-miR-4769-3p	0.0479238	0.213193	5.91821	0.617654	0.817424	0.116955	0.040423	0.182835	0.416711	0.264541	0.210694	0.151742	0.321642
168781	hsa-miR-4776-3p	-0.399434	0.0745272	7.08683	0.023548	0.125903	-0.13547	0.0453236	0.645026	0.542096	-0.065433	-0.142604	-0.18242	-0.110302
168915	hsa-miR-4780	-0.0501688	0.0473313	9.68183	0.576304	0.780171	-0.0322964	0.109792	0.16079	0.0513774	-0.00509679	0.209166	-0.0659991	-0.0490818
169271	hsa-miR-4784	-0.00271285	-0.401991	5.88777	0.981467	0.999175	-0.698159	-0.17798	-0.502861	-0.22354	-0.372059	-0.379291	-0.509694	-0.352346
169050	hsa-miR-4787-5p	-0.414309	-0.404506	8.59723	0.000753039	0.0131291	-0.341012	-0.0770354	-0.168341	-0.203016	-0.727149	-0.434835	-0.597445	-0.687213
168995	hsa-miR-4791	0.0225451	-0.00682535	9.55898	0.79578	0.920798	-0.157955	-0.0856711	0.117466	0.0537685	0.0178634	0.0591626	-0.0909166	0.0316795
169189	hsa-miR-4795-5p	0.00409779	-0.273717	6.82461	0.965187	0.997577	-0.46502	-0.172984	-0.196082	-0.268979	-0.257422	-0.126126	-0.378503	-0.324622
169313	hsa-miR-4800-3p	-0.141099	-0.0875697	9.06597	0.13726	0.350582	-0.0424093	0.078756	-0.0710165	-0.0334116	-0.305383	0.0363996	-0.18833	-0.175163
148682	hsa-miR-483-3p	0.00129025	0.237116	7.71813	0.986784	0.999175	0.205559	0.168194	0.319869	0.252261	0.285801	0.261168	0.269961	0.134114
145753	hsa-miR-484	-0.0577383	0.218892	5.96209	0.524638	0.744235	0.361667	0.338624	0.197625	0.0931275	0.323328	0.158038	0.157857	0.120867
32946	hsa-miR-486-5p	-0.103748	0.575477	5.87072	0.356461	0.588109	0.48583	0.811613	0.710149	0.501814	0.760466	0.393873	0.407513	0.532562
147701	hsa-miR-491-3p	-0.0888019	0.22962	8.88791	0.699202	0.860062	0.449033	0.696258	-0.430936	0.381729	0.444791	-0.102901	-0.107297	0.506282
148059	hsa-miR-493-5p	0.134529	0.0542528	7.23459	0.346905	0.575885	-0.217405	0.165593	-0.271352	0.271116	0.273779	-0.0582125	-0.0257516	0.296255
42442	hsa-miR-498	-0.0895793	0.471821	6.01755	0.287717	0.540241	0.444157	0.655151	0.562955	0.404181	0.47493	0.398744	0.417033	0.41742
14313	hsa-miR-499a-5p	0.128708	1.42101	5.93217	0.547057	0.764355	1.60767	1.33637	1.40048	1.1189	1.96542		1.58703	0.931227
169145	hsa-miR-5000-3p	0.0459738	-0.296082	6.33752	0.669128	0.846719	-0.469205	-0.178052	-0.230092	-0.398927	-0.236801	-0.0611214	-0.479968	-0.314491
168656	hsa-miR-5002-3p	0.154312	-0.553789	6.38007	0.0572601	0.213429	-0.714256	-0.611454	-0.623004	-0.575067	-0.486112	-0.454592	-0.535228	-0.430601
168769	hsa-miR-5002-5p	0.264826	-0.128873	7.00399	0.0549441	0.213429	-0.338111	-0.160576	-0.386456	-0.16	0.389384	-0.051918	-0.182832	-0.140475
168598	hsa-miR-5007-3p	-0.155247	-0.592955	6.04428	0.223026	0.465799	-0.749056	-0.362324	-0.47201	-0.477935	-0.774362	-0.339642	-0.816677	-0.751631
145675	hsa-miR-501-5p	0.217232	0.517615	5.86815	0.146955	0.36376	0.487675	0.23792	0.540316	0.370082	1.04333	0.61914	0.549276	0.293177
11134	hsa-miR-502-5p	-0.0435914	0.857097	6.14468	0.77702	0.905771	1.39139	0.704759	0.721018	0.698407	0.906547	0.986354	0.805987	0.642317
42490	hsa-miR-505-5p	-0.0435483	0.580715	6.137	0.67411	0.846719	0.611936	0.460217	0.715213	0.622592	0.294327	0.616659	0.680727	0.644052
11140	hsa-miR-508-3p	-0.116764	0.798887	6.15638	0.312422	0.547926	0.877184	0.949058	0.770294	0.832539	0.397371	0.887446	0.825928	0.851277
168887	hsa-miR-5089-5p	-0.0379515	-0.345243	6.27249	0.653796	0.843164	-0.44911	-0.31349	-0.22626	-0.31621	-0.326135	-0.269707	-0.484099	-0.376935
11141	hsa-miR-509-3p	0.069933	0.678787	6.10872	0.69799	0.860062	0.380855	0.462497	0.644977	1.08695	1.17669	0.468658	0.682028	0.527632
168878	hsa-miR-5100	-0.049517	0.179997	13.0433	0.823169	0.935101	0.235693	0.602156	-0.346279	0.327451	0.3898	-0.012922	-0.334211	0.578288
42581	hsa-miR-513a-5p	0.0133611	0.119495	7.05306	0.880889	0.971864	0.026956	0.0213201	0.221617	0.181366	0.139732	-0.0331597	0.215966	0.182164
169185	hsa-miR-5187-3p	-0.00882233	-0.504623	6.13382	0.917966	0.983569	-0.664278	-0.431159	-0.429679	-0.47573	-0.568664	-0.395212	-0.548315	-0.523944
168717	hsa-miR-5193	0.214449	0.0897113	7.21098	0.0668644	0.227677	-0.106929	0.0540572	0.0985554	-0.115738	0.380298	0.35378	0.0485154	0.00515112
46221	hsa-miR-519d	-0.142475	1.12826	6.08036	0.311601	0.547926	1.17433	1.40579	1.2172	1.00066	0.914751	1.45353	0.830028	1.02978
169312	hsa-miR-548an	0.243931	-0.176633	7.28889	0.0423624	0.180716	-0.501323	-0.465172	-0.101357	-0.12654	0.0489218	-0.14896	-0.040002	-0.078628
168951	hsa-miR-548as-3p	-0.0158933	-0.0963702	9.86853	0.883822	0.971864	-0.24846	-0.046599	0.0183934	-0.0770291	-0.0859263	0.140924	-0.338296	-0.13397
169356	hsa-miR-548aa/hsa-miR-548ap-3p/hsa-miR-548t-3p	-0.093872	-0.614131	5.86877	0.386948	0.615739		-0.478395	-0.52667	-0.676404	-0.557828	-0.560547	-0.875189	-0.623882
148086	hsa-miR-548aa/hsa-miR-548t-3p	0.130397	-0.0272595	6.52423	0.143184	0.356627	-0.126484	-0.137655	0.0372218	-0.142913	0.0167524	0.181356	-0.0500878	0.00373515
145789	hsa-miR-550a-3-5p/hsa-miR-550a-5p	-0.0663195	0.135821	6.26724	0.52244	0.744235	0.0264052	0.0414452	0.360623	0.24745	0.0831217	0.286095	0.0267795	0.0146494
168933	hsa-miR-5581-3p	-0.0236711	-0.142911	7.47532	0.887038	0.971864	-0.0458323	0.167218	-0.561818	-0.0838714	0.0336379	-0.393362	-0.385061	0.125796
169169	hsa-miR-5684	-0.513752	0.0987299	10.3681	0.00195372	0.0230424	0.0476701	0.433501	0.544805	0.396447	-0.173301	0.13797	-0.378896	-0.218357
169376	hsa-miR-5701	-0.191624	0.114396	9.93359	0.079768	0.240082	-0.0131097	0.169519	0.339842	0.344581	0.0799625	0.00916114	-0.133585	0.118798
169211	hsa-miR-5704	0.177307	-0.196211	9.0095	0.0580142	0.213429	-0.360563	-0.284841	-0.205376	-0.288678	-0.141706	0.0745277	-0.174649	-0.188402
17490	hsa-miR-571	0.0833619	0.902399	5.83576	0.708008	0.86117	0.797753	0.845996	1.15964	0.63948	0.341218	1.2146	1.52883	0.69167
28966	hsa-miR-574-3p	-0.0100494	0.0587195	6.65456	0.898061	0.975942	0.0650308	0.134399	0.0570761	-0.00152925	0.0304019	0.164935	-0.0301236	0.049566
27740	hsa-miR-574-5p	-0.27323	0.162267	7.58898	0.00624826	0.050111	0.188158	0.358213	0.347293	0.301862	-0.123612	0.0960312	0.0702512	0.0599366
17302	hsa-miR-578	0.0401065	1.54734	6.00835	0.834418	0.939893	1.36206	1.95197	1.27073	1.52438	1.68386	2.0395	1.38394	1.16226
14962	hsa-miR-581	0.0142894	0.665536	5.99989	0.892935	0.974499	0.603481	0.849727	0.524309	0.656049	0.7775	0.532548	0.526291	0.854385
145647	hsa-miR-584-5p	0.294344	-0.0292081	6.83595	0.00474215	0.0404596	-0.0706156	-0.219718	-0.143072	-0.272115	0.26608	0.0970258	0.00802988	0.10072
42504	hsa-miR-593-3p	0.202761	0.905661	6.21542	0.163137	0.39889	0.61831	0.737485	0.768	1.09333	1.06612	1.2484	1.07051	0.643139
27672	hsa-miR-615-3p	0.129602	0.479364	5.98845	0.225656	0.466434	0.271377	0.604362	0.50256	0.279956	0.631107	0.654944	0.510812	0.379798
17336	hsa-miR-618	0.052372	0.674892	5.91007	0.636206	0.831005	0.82371	0.842313	0.464166	0.464636	0.692505	0.80588	0.724839	0.581089
46556	hsa-miR-623	0.0169975	0.717784	5.97668	0.886065	0.971864	0.832452	0.453851	0.822746	0.732948	0.771919		0.845399	0.565172
17961	hsa-miR-629-5p	-0.00448231	0.487392	6.02216	0.971489	0.99889	0.605893	0.781105	0.442762	0.128772	0.446865	0.564431	0.498032	0.431275
42591	hsa-miR-634	0.0615664	-0.0107936	7.1983	0.428567	0.655936	-0.0302158	0.0291825	-0.0134801	-0.151794	0.0433808	0.0596311	0.0121682	-0.0352219
42750	hsa-miR-636	-0.027955	0.199427	6.13649	0.820334	0.935101	0.0598577	0.329915	0.308591	0.155252	0.30734	0.463801	-0.0699189	0.0405733
169034	hsa-miR-642b-5p	0.0637095	0.239938	7.87762	0.432586	0.656462	0.133999	0.150975	0.315842	0.231519	0.25758	0.368052	0.256462	0.205077
42827	hsa-miR-652-3p	-0.194655	0.186259	6.06073	0.0604672	0.22043	0.231392	0.402573	0.335621	0.164762	0.108918	0.281195	-0.0497289	0.015343
169375	hsa-miR-660-3p	-0.274688	0.0342925	9.21996	0.0132387	0.0915299	0.00957167	0.264536	0.212285	0.200154	-0.114337	0.0905819	-0.248937	-0.139514
145973	hsa-miR-664a-3p	-0.0074477	0.607475	6.34648	0.934417	0.986055	0.634264	0.628179	0.45275	0.729605	0.661844	0.491562	0.538237	0.723363
168882	hsa-miR-664b-3p	-0.0927791	0.0614529	8.03808	0.251858	0.491677	0.0666906	0.184922	0.121898	0.0578586	0.0933754	0.0746613	-0.0679377	-0.0398456
168963	hsa-miR-664b-5p	0.0925218	-0.0874387	6.59672	0.361543	0.59175	-0.113819	-0.119558	-0.204948	-0.0964725	0.199415	-0.256062	-0.0774786	-0.0305854
145701	hsa-miR-668	0.0279722	-0.0343237	7.50334	0.750427	0.879886	-0.0836918	-0.0211739	0.065111	-0.153485	0.00958604	0.121464	-0.0747814	-0.137619
29490	hsa-miR-7-5p	-0.0135474	0.133798	8.40774	0.921879	0.983569	0.211012	0.345031	-0.200525	0.206768	0.141208	-0.0968126	0.0366745	0.427025
146064	hsa-miR-718	-0.10183	0.812172	6.19097	0.325898	0.553751	0.783951	0.748721	0.922062	0.997614	0.554158	0.713019	0.854975	0.922875
27568	hsa-miR-744-5p	0.123185	-0.222051	7.05761	0.1833	0.423206	-0.303619	-0.27615	-0.253087	-0.301718	-0.358514	0.000818525	-0.123727	-0.160412
146111	hsa-miR-767-5p	0.0494824	0.137878	9.2294	0.642389	0.836357	-0.129523	0.135815	0.279364	0.166892	0.109938	0.343424	0.0325477	0.164568
28884	hsa-miR-876-3p	-0.144022	0.724599	5.9381	0.416179	0.646815	0.87496	1.20359	0.624377	0.48351	0.648587	0.366124	1.06677	0.528872
148622	hsa-miR-877-3p	0.115221	0.464981	6.46076	0.207349	0.450857	0.343543	0.514248	0.524899	0.246791	0.604374	0.46877	0.517548	0.499672
30033	hsa-miR-877-5p	-0.142598	0.236956	6.82499	0.094619	0.271016	0.245585	0.345836	0.295388	0.346211	0.0654972	0.285783	0.114673	0.196678
46259	hsa-miR-885-5p	0.00803357	0.810187	6.1396	0.927642	0.984724	0.650019	0.739409	0.904788	0.930465	0.832144	0.783667	0.894812	0.746192
4040	hsa-miR-9-5p	0.0443647	0.99594	5.98206	0.681321	0.848477	1.11097	0.966385	0.897601	0.920073	1.27699	1.02966	0.786699	0.979139
145693	hsa-miR-92a-3p	0.107801	0.00369127	9.38733	0.307595	0.547926	-0.14735	-0.0294011	-0.00382227	-0.0202644	0.0104482	0.332744	-0.134801	0.0219762
145897	hsa-miR-92b-3p	0.0791631	-0.402599	6.4073	0.300447	0.547633	-0.490042	-0.489158	-0.38154	-0.407983	-0.427199	-0.318678	-0.372727	-0.333468
30687	hsa-miR-93-5p	-0.569993	0.0345746	9.19695	1.33528e-05	0.00267724	0.211651	0.370601	0.379821	0.316211	-0.318382	-0.156686	-0.320914	-0.205705
148625	hsa-miR-941	0.13308	0.234583	6.26544	0.292364	0.540241	0.244696	0.273186	0.172018	0.0202938	0.581392		0.230227	0.120269
148624	hsa-miR-942	0.152339	0.398607	6.1819	0.183636	0.423206	0.27163	0.514522	0.355954	0.147644	0.230672	0.639763	0.530303	0.498366
42696	hsa-miR-943	0.135593	1.15235	6.70517	0.210008	0.452735	1.20944	1.05938	1.08108	0.988316	1.2995	1.44556	1.12028	1.01524
11182	hsa-miR-98-5p	-0.00443677	0.221185	7.70028	0.966184	0.997577	0.217852	0.396217	0.0299395	0.249606	0.318079	0.109553	0.0725987	0.375637
17898	hsa-miR-99b-3p	0.242509	0.526128	6.57036	0.0734391	0.235593	0.496115	0.441572	0.550192	0.200903		0.750794	0.822549	0.420771
11184	hsa-miR-99b-5p	0.350797	-0.174367	7.25695	0.00345303	0.0329682	-0.386892	-0.32531	-0.388808	-0.298051	0.0897005	-0.142666	-0.157639	0.214732
28302	hsa-miRPlus-A1015	0.10306	-0.178753	9.18246	0.240392	0.479589	-0.223833	-0.255742	-0.232454	-0.209102	0.0506352	-0.19233	-0.254685	-0.112511
42492	hsa-miRPlus-A1031	0.0462422	0.451887	5.89238	0.676392	0.846719	0.382161	0.310767	0.295083	0.727051	0.451743	0.443923	0.366036	0.638329
17858	hsa-miRPlus-A1073	-0.152195	1.37454	6.59737	0.239746	0.479589	1.69826	1.48593	1.30302	1.31532	1.02056	1.51402	1.41263	1.24655
169416	hsa-miRPlus-A1086	-0.781551	-0.355044	6.84273	4.4262e-05	0.00334943	-0.1233	0.12496	-0.150552	0.291818	-0.6024	-0.818556	-0.985774	-0.576547
17848	hsa-miRPlus-A1087	-0.314504	0.169687	6.97556	0.0458172	0.191382	0.260887	0.516577	-0.0370337	0.567325	0.140913	-0.147666	-0.168538	0.225032
146113	hsa-miRPlus-G1246-3p	-0.0624317	0.313899	7.53341	0.45105	0.673373	0.31479	0.445867	0.334942	0.284859	0.351907	0.373658	0.186182	0.218984
147975	hsa-miRPlus-J1003	-0.050419	0.454558	6.00627	0.670836	0.846719	0.373557	0.477416	0.565244	0.502854	0.090934	0.494168	0.682834	0.449459
147576	hsv1-miR-H1-3p	9.19257e-05	0.725644	6.08201	0.999175	0.999175	0.702773	0.736529	0.687559	0.775532	0.507159	0.791895	0.803186	0.80052
146058	hsv1-miR-H3-3p	0.184137	0.895548	5.99199	0.234934	0.478217	0.841036	0.961854	0.948271	0.462756	0.975485	1.14799	1.22383	0.603164
146159	hsv1-miR-H4-3p	-0.00331543	-0.337894	9.73685	0.97762	0.999175	-0.497148	-0.323346	-0.150877	-0.373574	-0.458219	-0.0432155	-0.535999	-0.320774
146098	hsv1-miR-H5-3p	0.0939045	-0.107451	6.4514	0.412832	0.645732	-0.147581	-0.13963	-0.0988933	-0.231508	0.266933	-0.044262	-0.228279	-0.236385
146117	hsv1-miR-H6-3p	-0.000454075	0.144465	7.94276	0.995459	0.999175	0.132098	0.167908	0.184299	0.0944616	0.160645	0.222492	0.192775	0.001039
146090	hsv1-miR-H7-3p	-0.112718	0.497806	6.04926	0.227072	0.466954	0.4531	0.66127	0.591592	0.510696	0.316715	0.509381	0.585856	0.353835
146042	hsv1-miR-H8-3p	-0.147458	0.925704	6.18308	0.141361	0.356513	0.964541	0.847188	1.1363	1.0497	0.794217	0.787194	1.04413	0.782355
146089	hsv1-miR-H8-5p	-0.00757174	0.333289	5.8847	0.950298	0.997577	0.234125	0.0849551	0.326608	0.702613	0.270425	0.297126	0.333516	0.416946
147900	hsv2-miR-H6-3p	0.161864	0.267571	6.78736	0.116782	0.318569	0.0824581	0.161373	0.354749	0.147977	0.458735	0.396126	0.403631	0.13552
42656	kshv-miR-K12-10a-3p	0.0583219	0.804154	6.09037	0.528502	0.744235	0.689677	0.922776	0.679045	0.808473	0.70418	0.905256	0.771099	0.952724
42624	kshv-miR-K12-10b	0.0542635	1.16544	6.36432	0.601973	0.799309	0.920055	1.16086	1.06893	1.40339	1.15401	1.15627	1.20538	1.25463
147885	kshv-miR-K12-5-5p	-0.0715832	0.0654027	6.31889	0.49478	0.718865	-0.0272878	0.190227	0.0791155	0.162722	0.221895	-0.0855136	-0.166678	0.148742
19011	SNORD10	-0.317325	0.0693154	10.0822	0.0201816	0.117287	-0.0600854	0.243429	0.442129	0.286439	-0.130728	0.12557	-0.274803	-0.0774282
145666	SNORD110	-0.0355343	0.104576	8.50304	0.706157	0.86117	-0.0226916	0.0399684	0.31085	0.161244	0.0797835	0.211119	0.0016837	0.0546475
19005	SNORD118	0.032723	0.0973375	7.91996	0.707361	0.86117	-0.0913954	0.20817	0.0493668	0.157762	0.105045	0.0998701	0.0656065	0.184274
19606	SNORD12	-0.183047	0.206844	8.24359	0.0576428	0.213429	0.151801	0.264911	0.493804	0.282953	0.130648	0.169047	0.0573504	0.104237
19603	SNORD13	0.563234	-0.520775	9.99476	0.00051251	0.0108167	-0.733092	-0.950465	-0.745814	-0.780196	-0.431008	0.102469	-0.418927	-0.209165
19013	SNORD14B	0.0888598	0.0867357	8.21544	0.304761	0.547926	-0.0428135	0.00933217	0.123568	0.0791365	0.0875473	0.292847	0.0637287	0.0805397
19607	SNORD15A	-0.146661	0.566461	5.94676	0.181012	0.422012	0.791378	0.547667	0.449587	0.770537	0.462007	0.416759	0.690784	0.402973
19008	SNORD2	-0.330519	0.00726507	9.425	0.0211932	0.119697	0.115563	0.278632	-0.035668	0.331572	0.0223668	-0.411734	-0.303784	0.061173
19007	SNORD3@	-0.37009	-0.111782	11.7031	0.0331607	0.155224	-0.196311	0.152757	0.160868	0.175737	-0.296509	0.119008	-0.703719	-0.306089
46204	SNORD38B	-0.315072	-0.0429162	9.5897	0.0130777	0.0915299	-0.0300049	0.141736	0.156615	0.190133	-0.0140744	-0.444547	-0.305531	-0.0376554
46206	SNORD44	-0.0909215	0.0681979	10.7553	0.435459	0.656462	-0.0370995	0.0353337	0.289704	0.166696	0.00273924	0.261155	-0.232146	0.0592001
46205	SNORD48	-0.367561	-0.0135116	9.82116	0.00223717	0.0249196	0.0216841	0.202079	0.277779	0.179535	-0.0821535	-0.117287	-0.406049	-0.18368
46203	SNORD49A	-0.174969	0.0231767	7.6908	0.204716	0.450846	0.110434	0.267625	-0.143131	0.207717	0.165529	-0.336212	-0.215441	0.128894
19604	SNORD4A	0.0497137	0.120581	9.04141	0.557483	0.767009	-0.00986329	0.163212	0.148993	0.0805531	0.265791	0.0253036	0.113211	0.177444
19605	SNORD6	-0.234778	-0.165209	11.0159	0.0506748	0.205259	-0.318921	-0.0306683	0.143733	0.0145753	-0.235667	-0.188801	-0.467346	-0.238577
145661	SNORD65	-0.0267796	-0.153479	6.17133	0.796786	0.920798	-0.284535	-0.107174	-0.0834421	-0.0928546	0.00906162		-0.305347	-0.210058
145663	SNORD68	-0.0948361	0.170513	11.8241	0.401828	0.634382	0.0655554	0.218068	0.381439	0.206662	-0.0226986	0.414315	0.026457	0.0743066
17492	sv40-miR-S1-5p	-0.220891	-0.153653	6.32617	0.0687005	0.227677	0.0469521	0.0696617	-0.254535	-0.0349082	-0.502408	-0.0918438	-0.329069	-0.133073
