# Supplementary material for: Regulation of miRNAs by Snail during epithelial-to-mesenchymal transition in HT29 colon cancer cells
Source: Sci Rep. 2019 Feb 15;9:2165. doi: 10.1038/s41598-019-39200-7 (PMC6377707; doi:10.1038/s41598-019-39200-7)
Supplement: Supplementary file 2 — Supplementary Dataset S2 [file 41598_2019_39200_MOESM2_ESM.xlsx]

## Sheet: results
							1	1	1	1	3	3	3	3
ID	microRNA	logFC	AvgExpr	AvgHy3	P.Value	adj.P.Val	pc.8	pc.5	pc.3	pc.4	SN8.1	SN8.3	SN8.2	SN8.4
46917	hsa-miR-205-5p	2.70323	-0.00609399	7.31432	4.91752e-10	1.97193e-07	-1.25381	-1.45717	-1.33366	-1.38618	1.308	1.27041	1.76443	1.03924
9938	hsa-let-7i-5p	1.48827	0.0834386	9.75914	1.08279e-05	0.000287703	-0.630745	-0.540359	-0.689477	-0.78221	0.702949	0.588954	1.54784	0.470553
168637	hsa-miR-3940-5p	1.37662	-0.0275721	7.14136	1.01623e-07	1.35836e-05	-0.581214	-0.505146	-0.846467	-0.9307	0.709291	0.714276	0.766708	0.452676
19603	SNORD13	1.26014	-0.172323	9.99476	2.07702e-06	0.000138814	-0.733092	-0.950465	-0.745814	-0.780196	0.0769281	0.451028	0.855353	0.447677
46324	hsa-miR-320b	1.08481	-0.018828	7.55659	4.90983e-06	0.000213616	-0.514484	-0.509253	-0.557003	-0.664189	0.573635	0.469789	0.888427	0.162453
147588	hsa-miR-4288	1.03458	0.0559357	10.2229	1.14794e-05	0.000287703	-0.532661	-0.335472	-0.467671	-0.509612	0.458119	0.466658	1.03446	0.333669
169110	hsa-miR-4497	0.98483	-0.166493	5.81456	0.000387659	0.00379149	-0.461814	-0.221936	-1.35698	-0.5949	0.425238	0.387142	0.260038	0.231271
169363	hsa-miR-320c	0.948701	-0.106611	6.72028	7.57807e-06	0.000240714	-0.509334	-0.589267	-0.583617	-0.641628	0.449857	0.284811	0.684607	0.051683
27533	hsa-miR-320a	0.913342	0.0531737	7.63874	0.000108083	0.00148765	-0.375268	-0.331115	-0.379829	-0.527778	0.623975	0.101669	0.966206	0.34753
145647	hsa-miR-584-5p	0.910586	0.278913	6.83595	4.57693e-06	0.000213616	-0.0706156	-0.219718	-0.143072	-0.272115	0.698173	0.827334	0.963861	0.447457
11022	hsa-miR-221-3p	0.813135	0.15772	9.49252	3.16837e-05	0.000577507	-0.335485	-0.200429	-0.190949	-0.268527	0.399164	0.452593	0.959123	0.446272
11023	hsa-miR-222-3p	0.790624	0.165724	10.3078	2.95304e-05	0.000577507	-0.287307	-0.180839	-0.183187	-0.26702	0.445528	0.46009	0.938398	0.400127
10987	hsa-miR-193b-3p	0.762677	-0.0191734	7.39684	1.76896e-05	0.000417266	-0.361333	-0.393432	-0.29968	-0.547602	0.342874	0.639418	0.293407	0.172961
168709	hsa-miR-4429	0.758004	-0.205455	6.68724	4.1645e-05	0.000726071	-0.640312	-0.528064	-0.543572	-0.625881	0.196718	0.22492	0.43891	-0.166362
30787	hsa-miR-125b-5p	0.721226	-0.143571	6.07909	5.32709e-06	0.000213616	-0.53955	-0.570983	-0.408617	-0.497586	0.186465	0.274571	0.370572	0.0365614
147595	hsa-miR-3178	0.692226	-0.193497	5.81046	0.000185283	0.0020928	-0.495649	-0.475501	-0.518486	-0.668804	0.512826	0.0678156	0.178754	-0.148932
168978	hsa-miR-371b-5p	0.679807	0.0377209	7.72548	7.80371e-06	0.000240714	-0.275984	-0.125844	-0.419457	-0.387445	0.47855	0.306625	0.347867	0.377456
46438	hsa-let-7g-5p	0.634191	0.166848	8.32652	0.00306839	0.0186428	-0.0883596	-0.157166	-0.260155	-0.0953118	0.457276	0.155456	1.06973	0.253315
169050	hsa-miR-4787-5p	0.629824	0.117561	8.59723	8.58266e-06	0.000245832	-0.341012	-0.0770354	-0.168341	-0.203016	0.42784	0.483735	0.342948	0.475369
169024	hsa-miR-3960	0.588538	0.143468	8.70857	6.09312e-06	0.000222122	-0.183325	-0.0444673	-0.155249	-0.220161	0.439897	0.393851	0.431691	0.48551
146072	hsa-miR-1469	0.570825	0.00216449	5.7485	0.00103174	0.00811233	-0.249422	-0.0821107	-0.440734	-0.360726	0.57631	0.385454	0.218538	-0.029993
148317	hsa-miR-3621	0.553165	0.109955	5.91245	0.00058492	0.00502486	-0.164532	-0.17588	-0.132457	-0.19364	0.731676	0.418766	0.256641	0.139067
169385	hsa-miR-4500	0.546108	-0.0415938	8.77373	0.00572169	0.0288831	-0.365152	-0.129524	-0.437436	-0.326478	0.154308	0.0720545	0.76986	-0.0703822
169028	hsa-miR-4708-3p	0.532351	0.150297	8.65208	3.04214e-05	0.000577507	-0.155774	-0.00601203	-0.143108	-0.158619	0.445087	0.316462	0.380726	0.523615
147604	hsa-miR-4285	0.451303	-0.124198	6.53897	0.000122525	0.00154292	-0.427037	-0.228886	-0.368515	-0.37496	0.1157	0.188227	0.0943205	0.00756639
46215	hsa-miR-1301	0.441304	0.470825	5.97677	0.00136201	0.00975295	0.322288	0.391987	0.22249	0.0639271	0.915481	0.703617	0.605243	0.541567
42810	hsa-miR-149-5p	0.431931	0.534533	6.08389	0.000546615	0.00487095	0.428048	0.306611	0.390232	0.149378	0.765166	0.685713	0.898209	0.652904
46258	hsa-miR-1184	0.405425	0.153709	5.97394	0.00579481	0.0288831	0.0577945	0.0427645	0.0635119	-0.24425		0.560565	0.401826	0.19375
10928	hsa-miR-125a-5p	0.393025	0.0978123	9.35292	0.00298475	0.0186428	-0.201022	-0.0536975	-0.0272408	-0.11284	0.233097	0.19375	0.593849	0.156602
148687	hsa-miR-1908	0.37919	0.0718922	6.0499	0.0011475	0.00879747	-0.289898	0.068574	-0.127019	-0.122469	0.306891	0.295511	0.213794	0.229754
168871	hsa-miR-151a-5p/hsa-miR-151b	0.356624	-0.0257462	7.41478	0.0434565	0.12435	-0.105876	-0.116015	-0.31643	-0.277911	0.10914	0.162218	0.618545	-0.27964
11260	hsa-miR-151a-5p	0.328082	0.0982225	7.3128	0.00700737	0.0338549	0.0189241	-0.0580883	-0.125176	-0.098934	0.243277	0.109111	0.535784	0.160881
169285	hsa-miR-4467	0.323402	0.0199882	7.9773	0.00152615	0.0107366	-0.225364	-0.0105176	-0.136348	-0.194622	0.17992	0.170594	0.123439	0.252805
11078	hsa-miR-365a-3p/hsa-miR-365b-3p	0.321334	0.471659	6.53688	0.0153381	0.058968	0.295843	0.291588	0.200919	0.455618	0.464755	0.491998	0.946968	0.625583
145693	hsa-miR-92a-3p	0.318652	0.109117	9.38733	0.00995681	0.0429321	-0.14735	-0.0294011	-0.00382227	-0.0202644	0.20446	0.17764	0.567234	0.124437
27568	hsa-miR-744-5p	0.318323	-0.124482	7.05761	0.00303685	0.0186428	-0.303619	-0.27615	-0.253087	-0.301718	0.116758	0.152142	0.0293673	-0.159551
145846	hsa-let-7e-5p	0.29821	0.0268501	9.03223	0.125657	0.266803	-0.026962	0.143547	-0.373996	-0.23161	0.321517	-0.203589	0.659021	-0.0731284
42502	hsa-miR-204-3p	0.297577	0.147692	6.65672	0.00206486	0.0138002	0.0490268	0.0254167	0.0119287	-0.0907589	0.290276	0.384457	0.294628	0.216558
145845	hsa-miR-20a-5p	0.295524	0.0312941	8.50162	0.0362602	0.117019	-0.0148855	-0.0764613	-0.30258	-0.0719453	0.00518714	-0.0280467	0.524185	0.2149
168586	hsa-miR-34a-5p	0.289253	-0.060753	6.33347	0.034851	0.115498	-0.343933	-0.304606	-0.0567176	-0.11626	0.00646454	0.084473	0.399637	-0.155081
10967	hsa-miR-16-5p	0.289033	0.144485	8.30662	0.0782123	0.1936	0.146355	0.0621243	-0.287883	0.0792803	0.219576	-0.0197649	0.707335	0.248861
168638	hsa-miR-4530	0.276539	-0.376852	5.67054	0.0157118	0.058968	-0.666605	-0.369857	-0.526545	-0.497478	-0.116225	-0.158937	-0.228711	-0.450454
146112	hsa-miR-30b-5p	0.276332	0.206995	6.48596	0.0426247	0.12435	0.110626	0.236114	-0.100028	0.0286048	0.130783	0.155318	0.556589	0.537956
17463	hsa-miR-151a-3p	0.247156	0.129161	6.8538	0.032695	0.110174	0.0823292	0.0223585	-0.0895879	0.00723146	0.203148	0.177416	0.536828	0.0935608
145897	hsa-miR-92b-3p	0.244729	-0.319816	6.4073	0.036576	0.117019	-0.490042	-0.489158	-0.38154	-0.407983	-0.208586	-0.21813	0.0699721	-0.433062
169313	hsa-miR-4800-3p	0.234829	0.100394	9.06597	0.0136735	0.0548309	-0.0424093	0.078756	-0.0710165	-0.0334116	0.316448	0.0729835	0.259261	0.222542
11184	hsa-miR-99b-5p	0.232125	-0.233702	7.25695	0.0763734	0.191411	-0.386892	-0.32531	-0.388808	-0.298051	-0.181039	0.0327531	0.136627	-0.458901
10977	hsa-miR-183-5p	0.220017	-0.103537	8.0527	0.350677	0.536723	-0.560421	-0.553994	0.172521	0.0877112	-0.241915	-0.10484	0.638692	-0.266052
17898	hsa-miR-99b-3p	0.209106	0.526749	6.57036	0.0523855	0.140984	0.496115	0.441572	0.550192	0.200903	0.714222	0.719903	0.60464	0.486443
11052	hsa-miR-31-5p	0.207641	0.260403	9.35965	0.180968	0.345562	0.14001	0.289867	0.0970926	0.0993604	0.245049	0.253502	0.860617	0.0977251
42892	hsa-miR-450b-3p	0.194649	0.674742	5.94359	0.1059	0.23992	0.53795	0.365311		0.78728	0.767303	0.82205	0.801964	0.641334
169407	hsa-miR-4301	0.192234	0.263992	11.8124	0.120171	0.263326	-0.0801459	0.0309087	0.432685	0.288054	0.320159	0.252754	0.404928	0.462596
148622	hsa-miR-877-3p	0.192102	0.503421	6.46076	0.247513	0.433486	0.343543	0.514248	0.524899	0.246791	0.310147	1.12581	0.435518	0.526411
28302	hsa-miRPlus-A1015	0.19019	-0.135188	9.18246	0.0650104	0.164995	-0.223833	-0.255742	-0.232454	-0.209102	-0.143637	-0.0781548	0.218106	-0.156684
27720	hsa-miR-15a-5p	0.189473	0.503324	7.01366	0.0616776	0.158543	0.519812	0.538745	0.334674	0.24112	0.508761	0.610582	0.716398	0.556502
46320	hsa-miR-31-3p	0.188441	-0.180638	5.96367	0.125754	0.266803	-0.283029	-0.0528291	-0.484696	-0.278879	-0.00401372	-0.268444	0.12199	-0.195201
42490	hsa-miR-505-5p	0.185366	0.695172	6.137	0.100568	0.233108	0.611936	0.460217	0.715213	0.622592	0.999057	0.874956	0.706692	0.570715
169336	hsa-miR-17-5p	0.181535	-0.114645	8.08944	0.138233	0.285729	-0.151127	-0.221879	-0.300489	-0.148156	-0.130569	-0.100318	0.330598	-0.195223
146008	hsa-miR-26b-5p	0.177244	0.14426	7.13242	0.141025	0.288526	0.147216	0.0681171	-0.0830449	0.090263	0.129458	0.0418076	0.55224	0.208022
146117	hsv1-miR-H6-3p	0.175761	0.232572	7.94276	0.0408702	0.12435	0.132098	0.167908	0.184299	0.0944616	0.456029	0.284076	0.298545	0.24316
10972	hsa-miR-181b-5p	0.170209	0.0201045	6.92611	0.159817	0.31726	0.0330928	0.0367084	-0.18309	-0.146711	-0.0144172	0.0419107	0.429934	-0.0365918
17280	hsa-miR-15b-5p	0.166803	0.182838	9.35638	0.128321	0.269408	-0.123446	0.161515	0.221732	0.137945	0.14895	0.193443	0.46938	0.253186
148410	hsa-miR-3676-3p	0.166209	0.734385	6.78431	0.0893043	0.2119	0.667551	0.717132	0.593782	0.626655	1.04003	0.747881	0.789169	0.692873
11024	hsa-miR-223-3p	0.161842	-0.205903	5.81662	0.453879	0.631964	-0.307038	-0.432025	-0.326483	-0.081751	-0.405617	-0.211211	-0.507486	0.624384
13178	hsa-miR-18a-3p	0.161392	0.193624	5.90233	0.0940472	0.220543	0.00826098	0.241235	0.252704	-0.0504878	0.277651	0.252118	0.268322	0.299191
147942	hsa-miR-4268	0.152088	0.0921724	7.266	0.0888402	0.2119	0.0399312	0.0294213	0.0602676	-0.0651058	0.22642	0.304364	0.0612857	0.0807949
14301	hsa-miR-361-5p	0.149341	0.447737	6.85374	0.0585362	0.152946	0.43081	0.361383	0.344405	0.355671	0.547143	0.469159	0.591352	0.481977
42897	ebv-miR-BART15	0.14747	0.567468	6.08465	0.390717	0.576822	0.638658	0.77399	0.107825	0.454461	1.00624	0.597844	0.662137	0.298594
148214	hsa-miR-3675-3p	0.145037	-0.381239	6.1829	0.404385	0.587531	-0.375222	-0.659276	-0.426607	-0.353925	-0.571129	-0.266266	-0.626039	0.228551
148156	hsa-miR-3686	0.142773	0.0561886	8.46532	0.0883005	0.2119	-0.12387	0.0148626	0.0896022	-0.0413871	0.0686004	0.0999784	0.178102	0.16362
17492	sv40-miR-S1-5p	0.14049	0.0270376	6.32617	0.152461	0.305684	0.0469521	0.0696617	-0.254535	-0.0349082	0.196404	0.0976919	-0.0138357	0.10887
42969	hsa-miR-10b-3p	0.137251	0.521468	5.94868	0.51395	0.693919	0.119124	0.156718	0.640739	0.89479	0.802198	0.503743	0.12451	0.929921
147767	hsa-miR-4279	0.136935	0.414247	7.88881	0.101725	0.234435	0.281156	0.280903	0.396346	0.424714	0.516039	0.465674	0.388204	0.560942
42739	hsa-miR-339-5p	0.131087	-0.277392	5.86278	0.146357	0.297916	-0.44617	-0.219798	-0.297682	-0.408092	-0.245803	-0.271686	-0.0708041	-0.2591
10998	hsa-miR-19b-3p	0.130776	-0.105297	6.69397	0.22445	0.401805	0.00720121	-0.0615	-0.387626	-0.240813	-0.0742714	-0.1588	-0.0288766	0.102314
11182	hsa-miR-98-5p	0.128713	0.28776	7.70028	0.340975	0.525889	0.217852	0.396217	0.0299395	0.249606	0.338312	0.0389265	0.677051	0.354176
19596	hsa-miR-30d-5p	0.127683	0.232315	6.72202	0.1319	0.274051	0.214229	0.13811	0.195916	0.125637	0.187079	0.388291	0.38681	0.222447
46801	hsa-miR-106a-5p	0.127292	-0.0690215	7.83457	0.344136	0.52873	-0.0967659	-0.118421	-0.313667	-0.00181521	-0.192464	-0.0923057	0.393619	-0.130351
169034	hsa-miR-642b-5p	0.123231	0.269699	7.87762	0.125427	0.266803	0.133999	0.150975	0.315842	0.231519	0.37902	0.294324	0.302475	0.349438
42929	hsa-miR-25-5p	0.122595	-0.105609	6.34827	0.170711	0.3307	-0.138038	-0.248004	-0.0892328	-0.192351	0.12722	-0.153617	-0.0563962	-0.0944528
27565	hsa-miR-423-5p	0.118623	0.0403502	7.8429	0.174454	0.334718	-0.0904748	-0.0107097	-0.013587	0.0389266	0.194326	0.0432481	0.202291	-0.0412188
29490	hsa-miR-7-5p	0.115865	0.198504	8.40774	0.415622	0.594469	0.211012	0.345031	-0.200525	0.206768	0.198644	-0.0227084	0.350317	0.499493
147735	hsa-miR-4289	0.115739	-0.054997	6.29409	0.303663	0.483209	-0.186296	-0.117673	-0.0197662	-0.127731	-0.101993	0.101164	0.253369	-0.241051
169408	hsa-miR-181d	0.1107	-0.043983	7.12727	0.267812	0.455053	-0.0772449	-0.0392444	-0.0914031	-0.189439	-0.0620333	0.0667047	0.221853	-0.181057
169282	hsa-miR-4290	0.108189	0.165736	7.532	0.164412	0.324774	0.0269295	0.118625	0.132166	0.168847	0.299064	0.217021	0.172124	0.191112
42640	hsa-miR-20b-5p	0.0991791	-0.285257	6.24614	0.392699	0.576822	-0.350819	-0.305787	-0.448446	-0.234334	-0.353026	-0.397433	0.0968956	-0.289105
147632	hsa-miR-4297	0.0991672	-0.0626267	6.55128	0.21167	0.382726	-0.218664	-0.0985099	-0.0237503	-0.107917	-0.0107378	-0.0833765	0.00290862	0.0390333
42730	hsa-miR-423-3p	0.0982886	0.0434768	8.17377	0.338397	0.523927	-0.0781367	0.0578974	0.144761	-0.147192	0.0424298	0.0920476	0.292014	-0.056007
27537	ebv-miR-BART13-3p	0.0975933	0.111525	5.76351	0.372212	0.559014	0.0191805	0.171058	0.207365	-0.14669	0.21686	0.346376	0.0214947	0.0565543
10997	hsa-miR-19a-3p	0.0966886	0.105369	6.81316	0.475695	0.651719	0.248364	0.305771	-0.230899	-0.0951359	0.176039	-0.0397175	0.129678	0.348856
169171	hsa-miR-4436b-5p	0.0964409	0.372144	6.17208	0.297719	0.475639	0.191611	0.292215	0.473066	0.338801	0.428011	0.292771	0.406348	0.554327
169312	hsa-miR-548an	0.093834	-0.251681	7.28889	0.61013	0.750497	-0.501323	-0.465172	-0.101357	-0.12654	-0.405677	-0.291093	0.375	-0.497287
42783	hsa-miR-197-3p	0.0916109	-0.0537579	6.75699	0.288959	0.466423	-0.0669624	-0.124064	-0.0156395	-0.191587	0.0647178	-0.0493495	0.0953828	-0.142561
27544	hsa-miR-363-5p	0.0906041	-0.050344	6.6686	0.372021	0.559014	-0.0135402	-0.15694	0.0521095	-0.264213	-0.117964	0.110554	-0.120017	0.107259
169399	hsa-miR-4750-5p	0.0897763	-0.272724	5.82985	0.357539	0.54308	-0.463668	-0.341113	-0.260104	-0.205563	-0.409093	-0.23785	-0.193302	-0.0710981
11038	hsa-miR-299-5p	0.0817526	0.669804	6.02507	0.545402	0.715287	0.741802	0.462766	0.832056	0.479087	0.93335	0.553932	0.452674	0.902764
168769	hsa-miR-5002-5p	0.0808102	-0.220881	7.00399	0.415907	0.594469	-0.338111	-0.160576	-0.386456	-0.16	-0.0282089	-0.189542	-0.13021	-0.373943
148038	hsa-miR-3679-3p	0.0802145	1.45364	7.89072	0.433431	0.611992	1.49042	1.1795	1.35818	1.62602	1.45253	1.50498	1.44908	1.56839
42718	hsa-miR-130a-5p	0.0677421	0.720071	5.84046	0.637657	0.77485	0.806885	0.856238	0.658262	0.423416	0.923986	0.76754	0.957947	0.366298
169316	hsa-miR-3976	0.063389	-0.105992	7.79885	0.412458	0.594469	-0.174273	-0.0238576	-0.193525	-0.159092	-0.0810683	-0.0207932	-0.0517449	-0.143585
147907	hsa-miR-4312	0.0610882	0.765559	6.20412	0.682144	0.813101	0.679917	0.692359	0.945528	0.622258	0.626057	0.723882	0.568976	1.2655
147975	hsa-miRPlus-J1003	0.0592925	0.509414	6.00627	0.486428	0.658979	0.373557	0.477416	0.565244	0.502854	0.567843	0.3809	0.601041	0.606457
42591	hsa-miR-634	0.0591896	-0.011982	7.1983	0.474065	0.651719	-0.0302158	0.0291825	-0.0134801	-0.151794	0.109324	0.0751188	-0.0145915	-0.0994004
42865	hsa-miR-181a-5p	0.0589272	0.0172713	8.58117	0.525711	0.701279	-0.111466	-0.0247524	0.114335	-0.0268857	-0.124007	0.0607279	0.209378	0.0408411
11140	hsa-miR-508-3p	0.058892	0.886715	6.15638	0.661594	0.797328	0.877184	0.949058	0.770294	0.832539	1.22597	0.649942	0.674925	1.11381
146064	hsa-miR-718	0.0571869	0.891681	6.19097	0.601752	0.746554	0.783951	0.748721	0.922062	0.997614	0.872635	0.786736	0.816065	1.20566
147576	hsv1-miR-H1-3p	0.0551716	0.753184	6.08201	0.588696	0.737709	0.702773	0.736529	0.687559	0.775532	0.707944	0.77874	0.586541	1.04985
146159	hsv1-miR-H4-3p	0.0535311	-0.309471	9.73685	0.567157	0.728942	-0.497148	-0.323346	-0.150877	-0.373574	-0.37211	-0.305015	-0.1605	-0.293195
17306	ebv-miR-BART12	0.0514226	0.704136	5.8763	0.685778	0.813101	0.467496	0.84536	0.527569	0.873276	0.661518	0.519465	0.768816	0.969592
11005	hsa-miR-204-5p	0.0492051	0.600347	6.03486	0.696711	0.821709	0.720636	0.609128	0.720829	0.252384	0.798749	0.411476	0.723524	0.566049
169182	hsa-miR-4728-3p	0.0481524	0.332596	6.52811	0.54583	0.715287	0.285868	0.203423	0.441021	0.303767	0.414271	0.305267	0.338307	0.368843
145701	hsa-miR-668	0.0479603	-0.0243297	7.50334	0.562922	0.728942	-0.0836918	-0.0211739	0.065111	-0.153485	-0.0368256	0.075381	-0.0997331	0.0597797
30033	hsa-miR-877-5p	0.0477135	0.332112	6.82499	0.605741	0.747391	0.245585	0.345836	0.295388	0.346211	0.347161	0.179463	0.334054	0.563197
169323	hsa-miR-4723-3p	0.0457028	1.12105	6.85184	0.595971	0.742187	1.13295	1.1031	1.03887	1.11788	1.17252	1.03824	1.04406	1.32079
169183	hsa-miR-4644	0.0440289	-0.266695	6.76538	0.586497	0.737258	-0.3421	-0.385148	-0.244801	-0.18279	-0.227891	-0.225185	-0.180729	-0.344919
145670	hsa-miR-18b-5p	0.0420411	-0.0673247	5.97106	0.747971	0.852092	-0.109872	0.210459	-0.199241	-0.254728	0.0674971	-0.265877	0.187776	-0.174612
46634	hsa-miR-1281	0.0417275	0.926627	6.32349	0.700915	0.824243	0.854195	0.710027	0.950428	1.1084	0.925926	0.816595	0.887176	1.16026
42902	hsa-miR-185-5p	0.0409876	0.240121	6.74314	0.673019	0.808026	0.305009	0.248318	0.119993	0.205187	0.178739	0.0884731	0.471275	0.303971
10923	hsa-miR-107	0.0405564	0.153663	7.28371	0.723528	0.838539	0.145093	0.0507774	0.154516	0.183152	-0.0552342	0.131375	0.506863	0.11276
10919	hsa-miR-103a-3p	0.0396881	0.215629	8.51515	0.729959	0.841131	0.148017	0.2005	0.193499	0.241124	0.14077	0.123162	0.596938	0.081023
17961	hsa-miR-629-5p	0.0384734	0.50887	6.02216	0.762224	0.860991	0.605893	0.781105	0.442762	0.128772	0.48681	0.6089	0.544289	0.472428
148085	hsa-miR-3687	0.0365402	-0.0438243	6.01462	0.738539	0.846154	-0.223147	0.0815478	0.0113581	-0.118137	0.235004	-0.12808	-0.170689	-0.0384525
145753	hsa-miR-484	0.0343339	0.264928	5.96209	0.714593	0.833	0.361667	0.338624	0.197625	0.0931275	0.447971	0.233569	0.179047	0.267793
145661	SNORD65	0.0341542	-0.127364	6.17133	0.744854	0.850959	-0.284535	-0.107174	-0.0834421	-0.0928546	-0.240712	-0.161761		0.0789311
147162	hsa-let-7a-5p	0.0332138	0.240508	9.07144	0.862968	0.935271	0.185947	0.327387	0.0110373	0.371232	0.351986	-0.205103	0.835531	0.0460447
146179	hsa-miR-2113	0.0322421	-0.033937	5.77674	0.709425	0.829386	-0.0176501	0.0228949	-0.0138052	-0.191672	0.00476571	-0.098005	-0.099148	0.121123
146086	hsa-miR-30a-5p	0.0303184	0.0346377	5.80346	0.680609	0.813101	-0.0469006	0.0398524	0.0336999	0.0512622	0.000856653	0.0749161	0.125273	-0.00185794
168943	hsa-miR-4769-3p	0.026267	0.202364	5.91821	0.777017	0.86861	0.116955	0.040423	0.182835	0.416711	0.234869	0.189579	0.173253	0.264291
42504	hsa-miR-593-3p	0.0261947	0.817378	6.21542	0.896317	0.946785	0.61831	0.737485	0.768	1.09333	1.4532	0.515201	0.893353	0.460147
13143	hsa-miR-301a-3p	0.0243243	-0.401863	5.82837	0.838855	0.919073	-0.263775	-0.161201	-0.695998	-0.535128	-0.454918	-0.477267	-0.312339	-0.314281
169023	hsa-miR-4712-3p	0.0226971	-0.172583	7.30341	0.777633	0.86861	-0.159789	-0.167624	-0.152832	-0.255484	-0.286461	-0.0989425	-0.0553724	-0.204164
148206	hsa-miR-3664-5p	0.0215024	0.169383	6.01635	0.771134	0.868126	0.167051	0.171842	0.20491	0.0907237	0.265652	0.181999	0.119665	0.153219
42522	ebv-miR-BART19-3p	0.02062	0.860038	7.21721	0.802746	0.891693	0.854724	0.800446	0.917345	0.826395	0.979675	0.809217	0.739798	0.952701
168798	hsa-miR-4668-5p	0.0193162	-0.099191	14.126	0.892073	0.946785	-0.285448	-0.0782138	0.0592662	-0.131001	-0.166142	-0.45493	0.257339	0.00560105
42581	hsa-miR-513a-5p	0.0175484	0.121589	7.05306	0.8324	0.9145	0.026956	0.0213201	0.221617	0.181366	0.17536	0.0754332	0.0607269	0.209932
145973	hsa-miR-664a-3p	0.0121071	0.617253	6.34648	0.892467	0.946785	0.634264	0.628179	0.45275	0.729605	0.672542	0.738109	0.498269	0.584306
145968	hsa-let-7d-5p	0.0105292	0.19196	8.7205	0.948885	0.966297	0.138416	0.204765	0.0640899	0.33951	0.356182	-0.137648	0.657231	-0.0868676
17752	hsa-let-7f-5p	0.00933307	0.315869	6.91936	0.920797	0.956579	0.250592	0.400476	0.23605	0.360358		0.189585	0.419804	0.354217
42641	hsa-miR-145-5p	0.00797484	0.748584	6.12909	0.960396	0.969217	1.1706	0.912216	0.513706	0.381862	0.857394	0.579212	0.723185	0.850494
148402	hsa-miR-3920	0.0079246	-0.204542	5.84387	0.924553	0.957999	-0.24829	-0.075502	-0.177958	-0.332267	-0.283139	-0.119403	-0.235015	-0.164761
46479	hsa-miR-1304-5p	0.0077712	0.48988	6.12982	0.927049	0.95811	0.518017	0.56173	0.516504	0.347727	0.390749	0.626681	0.485898	0.471734
10947	hsa-miR-142-3p	0.00435662	0.842073	6.0688	0.968285	0.973138	0.662744	0.977086	0.841578	0.878171	0.933744	0.628398	0.762072	1.05279
148624	hsa-miR-942	3.42858e-05	0.322455	6.1819	0.999757	0.999757	0.27163	0.514522	0.355954	0.147644	0.506978	0.208372	0.128002	0.446535
46221	hsa-miR-519d	-0.00430907	1.19734	6.08036	0.977865	0.980309	1.17433	1.40579	1.2172	1.00066	1.26629	1.05777	0.839961	1.61673
18739	hsa-miR-186-5p	-0.00534716	0.285279	5.93043	0.954249	0.966297	0.342646	0.497848	0.16717	0.144146	0.28773	0.26436	0.334059	0.244272
42682	hsa-miR-25-3p	-0.00609683	0.255566	7.13223	0.954002	0.966297	0.323217	0.277688	0.173863	0.259687	0.205522	0.182178	0.54911	0.0732585
46345	hsa-miR-1207-3p	-0.0067029	1.15051	6.28071	0.949948	0.966297	1.03706	1.149		1.27695	1.18925	0.935714	1.24058	1.22499
146140	hsa-miR-1976	-0.00671304	0.517399	5.96319	0.950706	0.966297	0.213518	0.677113	0.574943	0.617447	0.6219	0.536426	0.459857	0.437986
42898	hsa-miR-124-5p	-0.00691758	0.815928	6.03853	0.961966	0.969217	0.845493	1.09226	0.878538	0.461258	1.10148	0.851034	0.63012	0.667238
46850	hsa-miR-1237-3p	-0.00765259	0.746444	5.98933	0.950172	0.966297	0.482405	0.739885	0.840773	0.938017	0.698035	0.49785	0.89738	0.877204
148493	hsa-miR-3613-3p	-0.00855894	-0.156042	14.1103	0.953131	0.966297	-0.324741	-0.120179	0.0126321	-0.174761	-0.205769	-0.520338	0.238979	-0.154157
168887	hsa-miR-5089-5p	-0.00909209	-0.330814	6.27249	0.905967	0.946785	-0.44911	-0.31349	-0.22626	-0.31621	-0.338077	-0.317314	-0.304752	-0.381295
17854	hsa-miR-106b-3p	-0.0104322	0.437829	7.66214	0.906024	0.946785	0.423835	0.44571	0.544531	0.358104	0.48609	0.39511	0.272972	0.57628
168640	hsa-miR-4475	-0.0110847	-0.339776	6.83153	0.901788	0.946785	-0.396232	-0.336877	-0.233988	-0.369839	-0.165524	-0.321106	-0.398159	-0.496486
168904	hsa-miR-4473	-0.011134	-0.450607	6.30609	0.886629	0.946785	-0.436111	-0.380989	-0.453127	-0.509934	-0.399996	-0.518386	-0.36135	-0.544965
145663	SNORD68	-0.0130688	0.211397	11.8241	0.910612	0.948455	0.0655554	0.218068	0.381439	0.206662	0.0914021	0.0599814	0.52309	0.144976
46266	hsa-miR-1825	-0.0131446	0.936377	6.1866	0.902851	0.946785	1.03266	1.06209	1.02964	0.647409	0.806056	0.916107	1.05199	0.945069
146052	hsa-miR-1471	-0.0132454	0.643067	5.98716	0.876554	0.946785	0.719721	0.464889	0.684367	0.729782	0.672649	0.589088	0.584457	0.699585
10990	hsa-miR-196a-5p	-0.0145368	0.303047	7.43518	0.883469	0.946785	0.352072	0.348045	0.13164	0.409502	0.281684	0.170844	0.507339	0.223246
147900	hsv2-miR-H6-3p	-0.0146302	0.179324	6.78736	0.857237	0.931577	0.0824581	0.161373	0.354749	0.147977	0.201018	0.181764	0.143739	0.161516
46210	hsa-miR-1249	-0.0150229	1.46231	6.68476	0.881925	0.946785	1.39265	1.34828	1.62615	1.5122	1.39877	1.32279	1.4188	1.67883
42744	hsa-miR-23a-3p	-0.0151763	0.00791598	8.40356	0.892677	0.946785	-0.0212566	-0.0200776	0.0485494	0.0548012	-0.0764876	-0.164802	0.347344	-0.104743
147165	hsa-let-7b-5p	-0.0157154	0.155346	10.5203	0.931195	0.959921	0.233047	0.337846	0.0167822	0.0651406	0.274377	-0.297454	0.673091	-0.0600605
145633	hsa-let-7d-3p	-0.0167361	0.0195861	6.2831	0.854214	0.931577	0.123623	-0.00277387	0.0681547	-0.0771871	0.212173	-0.0314067	-0.0885413	-0.0473521
148682	hsa-miR-483-3p	-0.0179912	0.227475	7.71813	0.816104	0.901537	0.205559	0.168194	0.319869	0.252261	0.320366	0.166245	0.157542	0.229766
19585	hsa-miR-148b-3p	-0.0204267	0.501593	6.20478	0.792493	0.882749	0.512197	0.557433	0.456786	0.52081	0.562063	0.396646	0.578081	0.428729
145820	hsa-let-7c	-0.0210517	0.0550527	8.94728	0.906647	0.946785	0.0431156	0.349692	-0.107836	-0.0226571	-0.033819	-0.247327	0.618058	-0.158804
42442	hsa-miR-498	-0.0244506	0.504386	6.01755	0.824371	0.908166	0.444157	0.655151	0.562955	0.404181	0.634518	0.428637	0.667305	0.238182
17810	hsa-miR-29b-1-5p	-0.0253597	1.01261	6.77164	0.857121	0.931577	1.38534	1.09095	0.9044	0.720463	1.15233	0.817633	1.1198	0.909952
46404	hsa-miR-1244	-0.0322425	-0.0354107	5.8538	0.807247	0.894215	-0.150248	-0.218861	0.14253	0.149421	-0.203616	-0.229505	-0.0433646	0.270358
46556	hsa-miR-623	-0.0341664	0.693416	5.97668	0.77287	0.868126	0.832452	0.453851	0.822746	0.732948	0.936051	0.588817	0.673109	0.507355
147751	hsa-miR-4274	-0.0346512	1.21808	6.49897	0.66212	0.797328	1.20698	1.2159	1.24248	1.27627	1.30934	1.1064	1.26968	1.11761
46427	hsa-miR-1248	-0.0357049	0.797921	6.51127	0.73328	0.842537	0.994824	0.778117	0.846805	0.64335	0.814696	0.956561	0.588236	0.760783
169159	hsa-miR-4521	-0.0374165	-0.248246	7.03246	0.885019	0.946785	-0.621211	-0.487774	0.137471	0.0533638	-0.449508	-0.474547	0.52873	-0.672491
169381	hsa-miR-4421	-0.0374526	-0.105279	7.4029	0.618133	0.755705	-0.122861	-0.0453779	-0.0962056	-0.0817659	-0.0941478	-0.0303077	-0.162027	-0.209539
14962	hsa-miR-581	-0.0379921	0.639395	5.99989	0.754569	0.857174	0.603481	0.849727	0.524309	0.656049	0.931336	0.384853	0.59858	0.566828
148049	hsa-miR-3924	-0.0394509	0.0675274	6.05023	0.642557	0.778446	0.112854	0.125646	0.195081	-0.0845695	0.0027192	0.138471	0.0215291	0.0284884
168995	hsa-miR-4791	-0.0402891	-0.0382425	9.55898	0.634985	0.773948	-0.157955	-0.0856711	0.117466	0.0537685	-0.0245903	-0.0711013	-0.0196001	-0.118256
19013	SNORD14B	-0.0425283	0.0210416	8.21544	0.580203	0.737245	-0.0428135	0.00933217	0.123568	0.0791365	-0.0874146	0.0149195	0.030042	0.041563
146089	hsv1-miR-H8-5p	-0.0428787	0.315636	5.8847	0.726315	0.839344	0.234125	0.0849551	0.326608	0.702613	0.361281	0.233722	0.319481	0.262302
42624	kshv-miR-K12-10b	-0.0441984	1.11621	6.36432	0.68698	0.813101	0.920055	1.16086	1.06893	1.40339	1.16783	0.941404	1.13636	1.13085
169380	hsa-miR-3124-3p	-0.0474188	0.0513023	8.59824	0.569828	0.730035	-0.0391158	0.112317	0.128942	0.0979037	0.122663	0.0920754	-0.00412871	-0.100238
42672	hsa-miR-323b-5p	-0.0479172	0.634382	5.95114	0.758398	0.859089	0.729045	0.978771	0.562178	0.363367	0.969499	0.576752	0.559104	0.336338
145705	hsa-miR-431-5p	-0.0480858	1.03888	6.05652	0.718307	0.834902	0.901981	1.34479		0.952311	1.09877	0.786574	1.1308	1.05695
30687	hsa-miR-93-5p	-0.048793	0.295175	9.19695	0.616716	0.755705	0.211651	0.370601	0.379821	0.316211	0.193272	0.194887	0.520977	0.173976
168661	hsa-miR-4531	-0.0495093	-0.274647	7.03445	0.564266	0.728942	-0.175047	-0.243161	-0.347682	-0.23368	-0.194242	-0.229561	-0.315705	-0.458098
147722	hsa-miR-4306	-0.0499378	-0.12616	7.07751	0.592566	0.740246	-0.0426704	-0.0784543	-0.266969	-0.0166706	-0.252753	-0.179895	0.0293975	-0.201265
169193	hsa-miR-4725-5p	-0.0515324	-0.578224	6.28897	0.572723	0.731408	-0.676601	-0.504798	-0.430979	-0.612177	-0.571018	-0.634731	-0.617264
147805	hsa-miR-3183	-0.051545	-0.118689	6.68513	0.528242	0.701408	-0.0673518	-0.082502	-0.0355988	-0.186214	-0.141854	-0.106049	-0.0488204	-0.281124
145708	hsa-miR-324-3p	-0.0526789	0.505405	5.97706	0.603201	0.746554	0.59839	0.648795	0.628309	0.251482	0.475188	0.466958	0.561359	0.412756
17336	hsa-miR-618	-0.0549215	0.621246	5.91007	0.687385	0.813101	0.82371	0.842313	0.464166	0.464636	0.803836	0.690072	0.60828	0.272952
46690	hsa-miR-1238-3p	-0.0557921	0.74963	5.88463	0.702973	0.824247	0.784715	1.12253	0.803112	0.399744	0.938326	0.683694	0.522608	0.742308
169167	hsa-miR-4451	-0.0561756	-0.380502	5.97946	0.566487	0.728942	-0.430361	-0.457606	-0.223012	-0.298676	-0.469189	-0.329662	-0.250238	-0.585269
46866	hsa-miR-1321	-0.0574904	0.0747494	6.5861	0.468115	0.64729	0.106149	0.0740666	0.0598937	0.173869	0.152145	-0.00175747	-0.0539995	0.0876291
42656	kshv-miR-K12-10a-3p	-0.0578766	0.746054	6.09037	0.564501	0.728942	0.689677	0.922776	0.679045	0.808473	0.609539	0.682697	0.628879	0.94735
46259	hsa-miR-885-5p	-0.0587482	0.776796	6.1396	0.54334	0.715287	0.650019	0.739409	0.904788	0.930465	0.90421	0.61338	0.722047	0.750051
42673	hsa-miR-337-3p	-0.059033	-0.055956	6.01306	0.526397	0.701279	0.0461299	0.0451463	-0.00658719	-0.190447	0.0344126	-0.0706986	-0.257625	-0.0479793
19005	SNORD118	-0.0593487	0.0513016	7.91996	0.582323	0.737245	-0.0913954	0.20817	0.0493668	0.157762	-0.060549	0.284948	-0.0598087	-0.0780818
169145	hsa-miR-5000-3p	-0.0646056	-0.351372	6.33752	0.477819	0.651719	-0.469205	-0.178052	-0.230092	-0.398927	-0.325407	-0.315681	-0.474712	-0.418899
146010	hsa-miR-2116-5p	-0.0649009	0.0526958	6.72429	0.380554	0.565194	0.00210267	0.115517	0.0926739	0.130292	0.0272893	0.0418877	-0.0414241	0.0532284
42923	hsa-miR-30c-5p	-0.0655402	-0.269399	6.79883	0.524391	0.701279	-0.244414	-0.0698337	-0.31292	-0.319347	-0.284607	-0.293726	-0.113302	-0.51704
168674	hsa-miR-4716-5p	-0.069258	0.348491	6.00144	0.416573	0.594469	0.344009	0.307484	0.396654	0.484333	0.270084	0.290061	0.225411	0.469892
46944	hsa-miR-1297	-0.0693752	0.289798	5.86149	0.406329	0.588224	0.349569	0.314616	0.335083	0.298674	0.435916	0.169066	0.217222	0.198238
146042	hsv1-miR-H8-3p	-0.0711757	0.963845	6.18308	0.448626	0.626827	0.964541	0.847188	1.1363	1.0497	0.904554	1.03651	0.77824	0.993722
17490	hsa-miR-571	-0.072604	0.824416	5.83576	0.545114	0.715287	0.797753	0.845996	1.15964	0.63948	0.97662	0.640246	0.788115	0.747473
42492	hsa-miRPlus-A1031	-0.0726189	0.392456	5.89238	0.584648	0.737245	0.382161	0.310767	0.295083	0.727051	0.68048	0.313219	0.203876	0.227011
42696	hsa-miR-943	-0.0808199	1.04992	6.70517	0.402913	0.587521	1.20944	1.05938	1.08108	0.988316	1.12994	0.96891	0.912352
168702	hsa-miR-4540	-0.0809884	-0.360177	6.05671	0.334375	0.519706	-0.488083	-0.226019	-0.278998	-0.285633	-0.340573	-0.405706	-0.447037	-0.409372
29379	hsa-miR-452-5p	-0.0810886	0.300931	6.13785	0.558679	0.728942	0.255014	0.651282	0.358227	0.101377	-0.0291429	0.219384	0.417287	0.434019
147806	hsa-miR-3149	-0.0830662	0.060007	7.15783	0.289624	0.466423	0.0262518	0.187103	0.0394238	0.153381	0.00908024	-0.0124087	-0.0139043	0.0911285
32946	hsa-miR-486-5p	-0.0830749	0.585814	5.87072	0.429077	0.607986	0.48583	0.811613	0.710149	0.501814	0.599372	0.560751	0.661675	0.355308
145675	hsa-miR-501-5p	-0.085208	0.366394	5.86815	0.375085	0.561228	0.487675	0.23792	0.540316	0.370082	0.300441	0.363401	0.184082	0.447238
169305	hsa-miR-4455	-0.0864195	-0.0229968	7.61714	0.280984	0.463681	0.0431138	-0.0191795	-0.0353661	0.0922838	-0.131176	-0.0122613	0.0245076	-0.145897
148465	hsa-miR-3611	-0.0867363	-0.235001	6.59541	0.283325	0.465628	-0.2442	-0.263907	-0.133038	-0.125385	-0.257068	-0.322351	-0.17792	-0.356136
29575	hsa-miR-32-3p	-0.0869454	0.185549	8.1487	0.277401	0.463681	0.181207	0.270906	0.292372	0.171602	0.113786	0.0510659	0.246777	0.156676
10936	hsa-miR-130b-3p	-0.0877848	0.18238	6.30512	0.456904	0.633973	0.373596	0.25246	0.0816955	0.197338	0.0198963	0.0417243	0.46805	0.0242793
147203	hsa-miR-302a-3p	-0.088357	0.0995927	7.01768	0.231807	0.413131	0.0981148	0.178051	0.0881297	0.210789	0.0743985	0.0437996	0.0433209	0.060138
145678	hsa-miR-150-5p	-0.0894679	0.311619	6.07798	0.353881	0.539568	0.436244	0.40994	0.401162	0.178067	0.414372	0.22826	0.31228	0.112629
46788	hsa-miR-1299	-0.0897209	0.231951	6.74331	0.247552	0.433486	0.199128	0.248217	0.390055	0.269845	0.22098	0.154921	0.209846	0.162614
42523	hsa-miR-26b-3p	-0.0912412	0.896614	6.12398	0.315169	0.497576	0.907565	0.938316	0.966562	0.956497	0.978409	0.689545	0.979079	0.756942
46810	hsa-miR-1827	-0.0914926	0.0410926	7.88888	0.258326	0.442686	-0.0285974	0.0999863	0.0794299	0.196537	-0.0589466	0.000154668	0.0652187	-0.0250413
17506	hsa-miR-24-3p	-0.0925268	0.104598	9.13732	0.477703	0.651719	0.0751497	0.156153	0.183189	0.188952	-0.0599145	-0.109032	0.485373	-0.0830893
148625	hsa-miR-941	-0.0964261	0.129336	6.26544	0.246582	0.433486	0.244696	0.273186	0.172018	0.0202938	0.041721	0.0995224	0.0795466	0.1037
10975	hsa-miR-182-5p	-0.0990873	-0.168172	5.8723	0.439445	0.618307	-0.042527	0.0167993	-0.308653	-0.140135	-0.268961	-0.282047	0.127774	-0.44763
46416	hsa-miR-1293	-0.0994071	0.694643	5.95905	0.525628	0.701279	0.391415	0.880465	1.00606	0.69945	0.990677	0.391665	0.662853	0.534564
169189	hsa-miR-4795-5p	-0.103183	-0.327358	6.82461	0.288027	0.466423	-0.46502	-0.172984	-0.196082	-0.268979	-0.343161	-0.328004	-0.296446	-0.548187
147631	hsa-miR-4258	-0.103852	0.716193	6.10236	0.326262	0.511058	0.725337	0.863399	0.875274	0.608468	0.657474	0.752093	0.436705	0.810797
169204	hsa-miR-4709-3p	-0.103879	-0.247016	6.90347	0.278794	0.463681	-0.308936	-0.073921	-0.13544	-0.262008	-0.219798	-0.285385	-0.202727	-0.487909
147904	hsa-miR-3148	-0.104415	-0.0312668	6.07062	0.191486	0.358813	-0.0329119	0.104427	0.0787885	-0.0665395	-0.113087	-0.118854	-0.0124295	-0.0895276
27672	hsa-miR-615-3p	-0.10523	0.361949	5.98845	0.278776	0.463681	0.271377	0.604362	0.50256	0.279956	0.378548	0.25882	0.268718	0.33125
46806	hsa-miR-1227-3p	-0.106062	0.807846	5.96192	0.483516	0.657254	0.759469	1.06398		0.781912	0.586241	0.787308	0.548649	1.12737
169376	hsa-miR-5701	-0.106158	0.157129	9.93359	0.324719	0.510637	-0.0131097	0.169519	0.339842	0.344581	0.103344	0.0891726	0.271033	-0.0473509
145666	SNORD110	-0.107186	0.0687497	8.50304	0.255781	0.440207	-0.0226916	0.0399684	0.31085	0.161244	-0.046128	0.00521828	0.117105	-0.0155685
17358	ebv-miR-BART16	-0.108478	-0.179776	5.76194	0.36019	0.545042	-0.40937	-0.0540517	-0.210289	0.171563	-0.268335	-0.220103	-0.275466	-0.172155
146090	hsv1-miR-H7-3p	-0.110202	0.499063	6.04926	0.204917	0.375214	0.4531	0.66127	0.591592	0.510696	0.567532	0.416847	0.342155	0.449313
168965	hsa-miR-4765	-0.110617	-0.502527	5.80663	0.265352	0.452792	-0.604345		-0.354584	-0.359023	-0.58663	-0.606116	-0.554518	-0.452473
169185	hsa-miR-5187-3p	-0.111573	-0.555998	6.13382	0.195452	0.364238	-0.664278	-0.431159	-0.429679	-0.47573	-0.546492	-0.600922	-0.606149	-0.693574
168844	hsa-miR-4532	-0.114543	-0.651092	6.90599	0.380272	0.565194	-0.656925	-0.342218	-0.853652	-0.522488	-0.540894	-0.604145	-0.974091	-0.714325
11141	hsa-miR-509-3p	-0.11856	0.58454	6.10872	0.399926	0.585294	0.380855	0.462497	0.644977	1.08695	0.529855	0.483559	0.487385	0.60024
169129	hsa-miR-4284	-0.123064	-0.156007	14.7247	0.273095	0.460131	-0.287951	-0.0589908	0.0530531	-0.0840094	-0.303829	-0.399393	-0.176775	0.00984297
169031	hsa-miR-4726-5p	-0.123657	-0.323195	7.59126	0.211883	0.382726	-0.331663	-0.204246	-0.239244	-0.270316	-0.280366	-0.309893	-0.310426	-0.63941
146158	hsa-miR-3202	-0.125699	-0.355501	5.87858	0.140382	0.288526	-0.369727	-0.253984	-0.216224	-0.330672	-0.309745	-0.532945	-0.44889	-0.38182
46368	hsa-miR-1282	-0.125895	1.31648	6.35071	0.447243	0.626827	1.43823	1.28106	1.8336	0.964816	1.44779	1.31335	1.11882	1.13415
145889	hsa-miR-196b-5p	-0.127916	0.33177	6.81842	0.173554	0.334593	0.377946	0.239811	0.494186	0.470969	0.273971	0.133704	0.395043	0.268528
168668	hsa-miR-4732-3p	-0.12827	-0.276564	6.56685	0.200677	0.370836	-0.359694	-0.221475	-0.0471553	-0.22139	-0.289166	-0.273834	-0.265326	-0.534468
168805	hsa-miR-4478	-0.128916	-0.532473	6.01244	0.14835	0.298936	-0.557765	-0.568462	-0.387723	-0.35811	-0.553928	-0.534465	-0.711073	-0.588255
42750	hsa-miR-636	-0.129583	0.148612	6.13649	0.247227	0.433486	0.0598577	0.329915	0.308591	0.155252	0.0434893	0.355083	-0.0309983	-0.0322909
19605	SNORD6	-0.132091	-0.113866	11.0159	0.288109	0.466423	-0.318921	-0.0306683	0.143733	0.0145753	-0.362694	-0.197202	0.0684556	-0.228204
11134	hsa-miR-502-5p	-0.132906	0.81244	6.14468	0.584228	0.737245	1.39139	0.704759	0.721018	0.698407	1.47624	0.705153	0.365345	0.43721
146161	hsa-miR-2115-3p	-0.132997	-0.0997387	6.2379	0.147443	0.298609	-0.0964416	0.109924	-0.017645	-0.128799	-0.253186	-0.134778	-0.0372532	-0.239732
169271	hsa-miR-4784	-0.13511	-0.46819	5.88777	0.272676	0.460131	-0.698159	-0.17798	-0.502861	-0.22354	-0.653124	-0.553302	-0.435614	-0.500938
28884	hsa-miR-876-3p	-0.136478	0.728371	5.9381	0.392441	0.576822	0.87496	1.20359	0.624377	0.48351	0.846466	0.376631	0.737475	0.679957
147923	hsa-miR-3142	-0.136808	-0.420796	7.02256	0.122127	0.266157	-0.488803	-0.323615	-0.217032	-0.38012	-0.551936	-0.399397	-0.510436	-0.495033
10925	hsa-miR-10b-5p	-0.137464	0.415436	6.37059	0.185694	0.352907	0.611387	0.621816	0.372634	0.330837	0.221214	0.292966	0.495357	0.37728
146103	hsa-miR-1913	-0.138669	0.833393	6.28448	0.170641	0.3307	0.859098	0.968731	0.919346	0.863737	0.915276	0.51065	0.83305	0.797259
148247	hsa-miR-2355-3p	-0.141155	-0.0492514	7.59541	0.0859297	0.207577	-0.0916131	0.062404	0.0545302	0.0599842	-0.144313	-0.0316154	-0.150092	-0.153296
168915	hsa-miR-4780	-0.141781	0.00152514	9.68183	0.116901	0.25899	-0.0322964	0.109792	0.16079	0.0513774	-0.1541	-0.0944183	0.091628	-0.120571
19007	SNORD3@	-0.142813	0.00185619	11.7031	0.280396	0.463681	-0.196311	0.152757	0.160868	0.175737	-0.231253	0.157877	0.0911462	-0.295971
11011	hsa-miR-211-5p	-0.146512	1.02982	5.99826	0.130685	0.272941	1.0629	1.076	1.20743	1.06598	1.10581	0.911387	1.04032	0.768745
42476	hsa-miR-374b-3p	-0.146724	0.614651	5.96141	0.315173	0.497576	0.550576	0.898035	0.960959	0.342481	0.570807	0.644659	0.310217	0.639475
4040	hsa-miR-9-5p	-0.149507	0.899004	5.98206	0.428857	0.607986	1.11097	0.966385	0.897601	0.920073	1.49368	0.588402	0.548139	0.666784
148217	hsa-miR-23c	-0.151488	-0.446377	5.6945	0.0599097	0.154992	-0.428609	-0.362138	-0.3736	-0.318183	-0.601178	-0.543522	-0.49556	-0.448223
148495	hsa-miR-3915	-0.154216	-0.304585	6.57966	0.0507325	0.138393	-0.317288	-0.235247	-0.188131	-0.169242	-0.378878	-0.385895	-0.380851	-0.38115
19607	SNORD15A	-0.154744	0.56242	5.94676	0.203926	0.375112	0.791378	0.547667	0.449587	0.770537	0.652718	0.247488	0.417332	0.622656
42674	hsa-miR-431-3p	-0.155369	0.648309	6.00492	0.253868	0.438926	0.557678	1.00227	0.446423	0.897605	0.707665	0.48435	0.421664	0.668818
42848	hsa-miR-1180	-0.15562	1.01828	5.9547	0.210904	0.382726	1.10316	1.17532	1.04077	1.06513	1.21244	1.06736	0.627163	0.854934
145745	hsa-miR-335-3p	-0.157576	0.0284302	8.58613	0.0808617	0.19893	-0.00688101	0.188713	0.149476	0.0975654	0.0672129	-0.0178486	-0.0785344	-0.172261
42738	hsa-miR-340-3p	-0.159562	-0.010228	6.30234	0.0628212	0.160454	0.0796945	0.0832941	0.175777	-0.0605539	-0.0541643	-0.143528	-0.114361	-0.0479822
146111	hsa-miR-767-5p	-0.15966	0.0333073	9.2294	0.111935	0.249366	-0.129523	0.135815	0.279364	0.166892	-0.0119081	-0.0559887	-0.0436719	-0.0745217
10943	hsa-miR-136-5p	-0.16206	0.718599	5.88759	0.220298	0.396141	0.698402	0.976995	0.998184	0.524937	0.818541	0.427629	0.730241	0.573866
147616	hsa-miR-4291	-0.16329	-0.282669	6.68251	0.159467	0.31726	-0.237648	-0.184266	-0.190086	-0.192095	-0.486588	-0.506327	-0.0202518	-0.444088
146058	hsv1-miR-H3-3p	-0.163753	0.721603	5.99199	0.252302	0.438926	0.841036	0.961854	0.948271	0.462756	0.855054	0.570889	0.769767	0.363193
168772	hsa-miR-224-5p	-0.16406	-0.427862	5.69868	0.123342	0.266803	-0.464162	-0.236081	-0.410941	-0.272147	-0.647057	-0.652575	-0.333087	-0.40685
148234	hsa-miR-3667-5p	-0.164277	-0.198818	8.60781	0.0843627	0.205027	-0.216096	-0.0216424	-0.102027	-0.126951	-0.218171	-0.242484	-0.191275	-0.471894
42839	hsa-miR-135a-5p	-0.164512	0.830534	6.10711	0.189414	0.356597	0.965668	0.993886	0.941497	0.75011	0.943499	0.400505	0.846327	0.802783
13485	hsa-miR-10a-5p	-0.167328	0.194838	7.92132	0.253942	0.438926	0.39965	0.499044	-0.0366136	0.251928	-0.06332	-0.103433	0.387672	0.22378
169393	hsa-miR-4747-5p	-0.168239	-0.214887	6.50473	0.043529	0.12435	-0.246088	-0.107275	-0.0729241	-0.0967817	-0.321938	-0.250706	-0.346976	-0.276404
27740	hsa-miR-574-5p	-0.171701	0.213031	7.58898	0.041188	0.12435	0.188158	0.358213	0.347293	0.301862	0.0996379	0.0716525	0.158576	0.178855
169326	hsa-miR-451b	-0.174193	-0.693865	5.797	0.107123	0.240848	-0.796374	-0.432357	-0.742697	-0.455646	-0.781778	-0.693122	-0.854488	-0.794461
46380	hsa-miR-1255a	-0.174257	-0.301887	7.15052	0.119594	0.263326	-0.334451	-0.227121	-0.0780032	-0.219458	-0.651922	-0.259166	-0.249612	-0.395363
148413	hsa-miR-3614-3p	-0.174275	1.17145	6.0849	0.188539	0.356597	1.26829	1.54737	1.32774	0.890941	1.04507	1.17968	0.991694	1.1208
147891	hsa-miR-3175	-0.178385	0.0985863	8.90157	0.0926662	0.218583	0.0325166	0.311789	0.194132	0.212678	-0.0641626	0.218215	0.020153	-0.13663
169015	hsa-miR-4454	-0.181636	0.135833	14.1516	0.32966	0.514372	0.270403	0.581994	-0.303322	0.357526	0.1582	-0.12058	-0.187095	0.329533
146044	hsa-miR-2115-5p	-0.182039	0.0359013	6.6896	0.0370608	0.117019	0.0569066	0.198323	0.235326	0.0171284	-0.0517781	-0.0619573	-0.0523037	-0.0544342
148265	hsa-miR-3935	-0.184172	-0.364262	6.35018	0.0707577	0.178452	-0.448836	-0.139141	-0.220676	-0.280052	-0.39339	-0.443739	-0.36755	-0.620714
168963	hsa-miR-664b-5p	-0.184718	-0.226058	6.59672	0.103746	0.236376	-0.113819	-0.119558	-0.204948	-0.0964725	-0.349221	-0.0702781	-0.584374	-0.269796
147926	hsa-miR-4329	-0.184878	-0.275106	6.21793	0.0416902	0.12435	-0.266188	-0.0357533	-0.224066	-0.20466	-0.461162	-0.33496	-0.296141	-0.377914
169375	hsa-miR-660-3p	-0.186686	0.0782936	9.21996	0.0460142	0.127253	0.00957167	0.264536	0.212285	0.200154	0.0147743	0.0640067	-0.0173545	-0.121624
42592	hsa-miR-338-3p	-0.188352	0.325772	6.29079	0.286998	0.466423	0.568383	0.367955	0.331163	0.412292	0.446495	-0.0708083	-0.144679	0.695379
42827	hsa-miR-652-3p	-0.192852	0.187161	6.06073	0.0429893	0.12435	0.231392	0.402573	0.335621	0.164762	0.0349753	0.0312979	0.0658137	0.230851
46624	hsa-miR-1236-3p	-0.193675	1.06368	6.13893	0.0571303	0.150719	1.34512	1.05206	1.16143	1.08345	1.1081	0.97772	0.933077	0.848464
19008	SNORD2	-0.194349	0.0753502	9.425	0.103219	0.236376	0.115563	0.278632	-0.035668	0.331572	-0.0866595	-0.0400903	0.214825	-0.175372
46731	hsa-miR-4657	-0.197517	-0.00142148	9.35951	0.107511	0.240848	-0.170392	0.234296	0.15725	0.168194	-0.0620755	0.1179	-0.191612	-0.264932
147755	hsa-miR-378c	-0.199894	0.583595	6.22962	0.0982297	0.229012	0.69078	0.5267	0.587727	0.92896	0.310555	0.503076	0.424119	0.696841
28966	hsa-miR-574-3p	-0.200596	-0.0365536	6.65456	0.0155499	0.058968	0.0650308	0.134399	0.0570761	-0.00152925	-0.124681	-0.159851	-0.0958467	-0.167026
46440	hsa-miR-1287	-0.201843	0.960448	6.02981	0.196198	0.364238		1.30741	1.25583	0.664116	0.961267	0.806836	0.854731	0.87294
169211	hsa-miR-5704	-0.203955	-0.386842	9.0095	0.0514194	0.139319	-0.360563	-0.284841	-0.205376	-0.288678	-0.315507	-0.493902	-0.432287	-0.713584
19604	SNORD4A	-0.204028	-0.00629047	9.04141	0.0587375	0.152946	-0.00986329	0.163212	0.148993	0.0805531	-0.207506	-0.219133	0.150315	-0.156895
146098	hsv1-miR-H5-3p	-0.204235	-0.25652	6.4514	0.0175245	0.0644709	-0.147581	-0.13963	-0.0988933	-0.231508	-0.306173	-0.349084	-0.326792	-0.452502
19582	hsa-miR-106b-5p	-0.204434	0.0235481	7.57513	0.0813884	0.199005	0.101381	0.162696	0.0723315	0.166651	-0.190609	-0.190105	0.253875	-0.187835
46483	hsa-miR-27a-3p	-0.204572	-0.278097	5.70556	0.036669	0.117019	-0.264093	-0.0384868	-0.16455	-0.236116	-0.458442	-0.486055	-0.252991	-0.324046
169232	hsa-miR-3156-3p	-0.204632	-0.224426	8.60055	0.0339309	0.113386	-0.273467	-0.0818454	-0.0636689	-0.069458	-0.218571	-0.26845	-0.381195	-0.438752
10954	hsa-miR-147a	-0.214903	1.10011	6.12022	0.126416	0.266803	1.40037	1.12379	1.07385	1.23222	1.37974	0.860164	0.78479	0.945923
168768	hsa-miR-4423-5p	-0.216405	-0.374069	6.77696	0.0267629	0.093321	-0.439471	-0.275677	-0.123017	-0.225298	-0.487031	-0.493587	-0.405455	-0.543012
168882	hsa-miR-664b-3p	-0.217261	-0.00078822	8.03808	0.0425933	0.12435	0.0666906	0.184922	0.121898	0.0578586	0.0325284	0.0499679	-0.275059	-0.245113
148278	hsa-miR-138-2-3p	-0.220253	0.138553	5.92146	0.053427	0.142828	0.34944	0.3347	0.281809	0.0287703	-0.008246	0.190041	-0.15639	0.0883018
19011	SNORD10	-0.220931	0.117512	10.0822	0.0566561	0.150458	-0.0600854	0.243429	0.442129	0.286439	-0.0256747	0.054104	0.0501829	-0.0504253
147885	kshv-miR-K12-5-5p	-0.221344	-0.00947792	6.31889	0.0185549	0.0676409	-0.0272878	0.190227	0.0791155	0.162722	-0.0995954	-0.0593716	-0.229963	-0.0916709
17882	hsa-miR-20b-3p	-0.222952	0.0701282	6.86504	0.00964496	0.0420394	0.180047	0.200088	0.150644	0.195637	-0.00986294	0.0400307	-0.115954	-0.0796041
145852	hsa-miR-210	-0.223432	0.0828282	5.84306	0.0446204	0.124462	0.102691	0.110573	0.36171	0.203203	-0.0731264	-0.20008	0.178896	-0.0212403
147614	hsa-miR-4299	-0.225699	0.103017	6.81824	0.0112792	0.047114	0.127037	0.315539	0.23172	0.18917	0.0546444	-0.00205725	-0.0470998	-0.0448168
42681	hsa-miR-1307-3p	-0.226374	0.0506141	6.40658	0.0408629	0.12435	0.0698978	0.158281	0.419769	0.00725579	0.0107173	-0.013089	-0.129546	-0.118373
148032	hsa-miR-3685	-0.228015	-0.310555	8.42075	0.049715	0.136546	-0.37734	-0.15175	-0.0412902	-0.215808	-0.304975	-0.393654	-0.335883	-0.663738
168656	hsa-miR-5002-3p	-0.232536	-0.747213	6.38007	0.0157346	0.058968	-0.714256	-0.611454	-0.623004	-0.575067	-0.876093	-0.726687	-1.00723	-0.843917
169272	hsa-miR-4419b	-0.234353	-0.119929	7.72404	0.00583424	0.0288831	-0.0264282	0.0257698	-0.0174242	0.0070726	-0.239507	-0.17689	-0.241322	-0.290704
27536	hsa-miR-190a	-0.236659	0.626869	6.00335	0.169854	0.3307	0.315416	1.12333	0.694317	0.847726	0.241522	0.514411	0.758404	0.519821
169102	hsa-miR-4639-3p	-0.239838	-0.279032	10.0613	0.0369857	0.117019	-0.356756	-0.0877028	-0.0339492	-0.158044	-0.327679	-0.480892	-0.224457	-0.562776
148059	hsa-miR-493-5p	-0.240801	-0.133413	7.23459	0.167875	0.32999	-0.217405	0.165593	-0.271352	0.271116	-0.052366	-0.0232259	-0.670642	-0.26902
147701	hsa-miR-491-3p	-0.243868	0.152087	8.88791	0.290847	0.466518	0.449033	0.696258	-0.430936	0.381729	0.206183	-0.0419562	-0.343301	0.299687
169330	hsa-miR-23b-3p	-0.244537	-0.0545781	7.80728	0.0777234	0.193584	0.00615668	0.0250795	0.0972203	0.142305	-0.3762	-0.298059	0.241983	-0.27511
168994	hsa-miR-3591-5p	-0.2487	-0.186045	6.65981	0.00842412	0.0388284	-0.194205	-0.0686737	0.00901891	0.00707898	-0.305842	-0.236152	-0.371523	-0.328066
168717	hsa-miR-5193	-0.252152	-0.14359	7.21098	0.0261409	0.0927655	-0.106929	0.0540572	0.0985554	-0.115738	-0.163986	-0.167186	-0.238414	-0.509077
147199	hsa-miR-27b-3p	-0.252646	-0.0292925	6.31501	0.0122187	0.0499971	0.131324	0.146513	0.0905742	0.0197103	-0.169613	-0.205309	0.0287575	-0.276297
169319	hsa-miR-3136-3p	-0.255152	-0.391117	6.99274	0.0129999	0.0526561	-0.405423	-0.19627	-0.158643	-0.29383	-0.446932	-0.512173	-0.450796	-0.664872
145789	hsa-miR-550a-3-5p/hsa-miR-550a-5p	-0.265991	0.0359854	6.26724	0.035715	0.117019	0.0264052	0.0414452	0.360623	0.24745	-0.0261535	0.0712099	-0.348109	-0.0849871
169082	hsa-miR-1275	-0.27027	-0.165317	7.64382	0.00832175	0.0388026	0.127867	-0.0720441	-0.0123346	-0.164215	-0.210847	-0.363899	-0.351066	-0.275996
148349	hsa-miR-3938	-0.271706	-0.0731187	6.65354	0.0086394	0.0393682	-0.100747	0.0826829	0.188662	0.0803402	-0.233182	-0.0883833	-0.27853	-0.235792
10985	hsa-miR-191-5p	-0.275351	-0.06369	6.93409	0.0446944	0.124462	0.111249	0.104764	-0.136341	0.21627	-0.183197	-0.321743	0.116393	-0.416915
168722	hsa-miR-4742-3p	-0.277976	-0.236067	6.3744	0.00891148	0.0397056	-0.293708	-0.00894752	-0.0308452	-0.0548172	-0.325243	-0.393164	-0.297766	-0.484048
46205	SNORD48	-0.278505	0.0310166	9.82116	0.0119076	0.0492261	0.0216841	0.202079	0.277779	0.179535	-0.270371	-0.103829	0.0686893	-0.127433
17608	hsa-miR-425-5p	-0.280632	-0.0780461	5.76589	0.0142064	0.0563449	0.0503846	0.0943076	-0.0065113	0.110899	-0.460928	-0.245888	-0.130563	-0.03607
168811	hsa-miR-1255b-2-3p	-0.282148	-0.388123	7.01432	0.0159587	0.0592541	-0.348345	-0.131551	-0.182823	-0.325477	-0.304474	-0.521598	-0.577733	-0.712981
10964	hsa-miR-155-5p	-0.28722	0.421049	6.07651	0.0385149	0.12066	0.342734	0.472179	0.541267	0.902458	0.420616	0.0908541	0.343745	0.254541
148481	hsa-miR-3646	-0.289505	-0.256248	7.73603	0.00570652	0.0288831	-0.203023	0.0117846	-0.186721	-0.068022	-0.342839	-0.339192	-0.550778	-0.371193
148285	hsa-miR-3941	-0.298534	-0.141973	8.08398	0.00517118	0.0272848	-0.100096	0.0831773	0.042165	0.00392734	-0.217259	-0.259292	-0.210681	-0.477729
168639	hsa-miR-4533	-0.299396	-0.434974	6.78364	0.00448777	0.024652	-0.356286	-0.246465	-0.326611	-0.211743	-0.661332	-0.450798	-0.511247	-0.715313
11020	hsa-miR-22-3p	-0.299979	0.0741302	7.3791	0.0011876	0.00880195	0.273874	0.253807	0.176252	0.192546	-0.0893726	-0.0924525	-0.0285125	-0.0930999
11040	hsa-miR-29b-3p	-0.303081	-0.0774902	6.65433	0.0295078	0.102005	0.0874965	0.420431	-0.162876	-0.0488496	-0.246278	-0.364324	-0.205926	-0.0995945
168598	hsa-miR-5007-3p	-0.305677	-0.66817	6.04428	0.00764873	0.0362576	-0.749056	-0.362324	-0.47201	-0.477935	-0.913672	-0.830975	-0.73297	-0.806417
27838	hsa-miR-302d-3p	-0.307692	0.771439	5.93979	0.0305213	0.104125	0.659833	1.26986	0.859701	0.911744	0.682412	0.754692	0.465447	0.567822
17858	hsa-miRPlus-A1073	-0.308926	1.29617	6.59737	0.0306403	0.104125	1.69826	1.48593	1.30302	1.31532	1.30817	1.01292	1.34418	0.901566
146113	hsa-miRPlus-G1246-3p	-0.309206	0.190512	7.53341	0.0439815	0.12435	0.31479	0.445867	0.334942	0.284859	0.108638	0.444177	-0.141096	-0.268084
46203	SNORD49A	-0.309307	-0.0439921	7.6908	0.0109069	0.0460386	0.110434	0.267625	-0.143131	0.207717	-0.252427	-0.0473389	-0.25851	-0.236306
168878	hsa-miR-5100	-0.310764	0.0493736	13.0433	0.124449	0.266803	0.235693	0.602156	-0.346279	0.327451	0.057028	-0.11748	-0.460695	0.097114
14313	hsa-miR-499a-5p	-0.313831	1.20894	5.93217	0.0265739	0.093321	1.60767	1.33637	1.40048	1.1189	1.23351	1.12567	1.07008	0.77883
42887	hsa-miR-331-3p	-0.320835	0.0960615	7.42506	0.00937756	0.0413231	0.188199	0.263927	0.444237	0.129551	0.00281146	0.120274	-0.130758	-0.24975
46204	SNORD38B	-0.322011	-0.046386	9.5897	0.00424437	0.0236388	-0.0300049	0.141736	0.156615	0.190133	-0.392009	-0.199422	-0.0854462	-0.15269
19606	SNORD12	-0.324341	0.136197	8.24359	0.00412067	0.0232731	0.151801	0.264911	0.493804	0.282953	-0.129114	0.0744299	-0.0360303	-0.0131794
146165	hsa-miR-1973	-0.324566	-0.101038	7.15404	0.00468738	0.0254005	-0.0144502	0.106824	0.229112	-0.0765067	-0.209924	-0.243643	-0.179715	-0.420003
46732	hsa-miR-1264	-0.328372	-0.0568513	8.24359	0.04289	0.12435	0.0723104	0.385534	-0.196804	0.168297	0.0259614	-0.216852	-0.55794	-0.135318
148599	hsa-miR-3680-5p	-0.32864	-0.331522	8.07211	0.00277193	0.0176435	-0.250258	-0.0299084	-0.154325	-0.234316	-0.418562	-0.535384	-0.398402	-0.631018
148379	hsa-miR-3654	-0.32905	-0.0777881	8.00767	0.0103546	0.0441722	-0.0435956	0.199814	0.113143	0.0775864	-0.467407	0.0229804	-0.291459	-0.233368
148282	hsa-miR-3714	-0.329941	0.98158	5.95074	0.0143321	0.0563449	0.965682	0.950426	1.31409	1.356	0.693005	0.854609	0.96983	0.748993
148086	hsa-miR-548aa/hsa-miR-548t-3p	-0.330869	-0.257892	6.52423	0.00210827	0.0138593	-0.126484	-0.137655	0.0372218	-0.142913	-0.495201	-0.285977	-0.399491	-0.512639
46924	hsa-miR-1252	-0.331062	-0.132469	6.46982	0.000588948	0.00502486	0.0855662	-0.0350452	0.0744164	0.00731161	-0.308989	-0.301608	-0.307537	-0.273865
148377	hsa-miR-3653	-0.354382	0.0653689	8.18671	0.000741432	0.00619405	0.128876	0.325554	0.313038	0.202773	-0.108423	-0.0848645	-0.0717747	-0.182226
168933	hsa-miR-5581-3p	-0.356859	-0.309505	7.47532	0.0440342	0.12435	-0.0458323	0.167218	-0.561818	-0.0838714	-0.284164	-0.431469	-0.821861	-0.414243
17427	hsa-miR-200c-3p	-0.369024	0.211925	9.59168	0.00879966	0.0396479	0.272763	0.482684	0.419424	0.410876	-0.141516	-0.0502955	0.387585	-0.0861226
17848	hsa-miRPlus-A1087	-0.371806	0.141036	6.97556	0.019086	0.0689503	0.260887	0.516577	-0.0370337	0.567325	-0.0737555	0.0149352	-0.250279	0.129631
10946	hsa-miR-141-3p	-0.373136	0.180609	7.72879	0.00768552	0.0362576	0.327138	0.599431	0.120308	0.42183	-0.151341	-0.129732	0.104759	0.15248
169130	hsa-miR-4764-3p	-0.379663	-0.113743	9.25346	0.00392535	0.023148	-0.0521295	0.167316	0.153095	0.0360736	-0.232398	-0.422054	-0.0659711	-0.493875
46737	hsa-miR-1265	-0.391279	-0.0791414	5.72519	0.0060632	0.0296505	-0.202494	0.227482	0.162185	0.278819	-0.204436	-0.345024	-0.424971	-0.124692
169311	hsa-miR-4714-5p	-0.393841	-0.0794538	9.74093	0.000914955	0.00733794	-0.0522274	0.148254	0.20664	0.1672	-0.344792	-0.2488	-0.140071	-0.371835
46860	hsa-miR-1205	-0.395638	0.964717	6.18191	0.0155813	0.058968	1.29715	1.37048	1.06709	0.915435	1.09681	0.631903	0.824129	0.514744
168870	hsa-miR-1246	-0.400258	0.334791	12.1021	0.0219004	0.0784112	0.267888	0.599571	0.600606	0.671616	0.0353303	0.134108	0.562587	-0.193376
147820	hsa-miR-3133	-0.406851	-0.301774	7.86071	0.00169571	0.0117238	-0.301743	-0.0679626	0.0304675	-0.0541555	-0.460728	-0.489701	-0.371589	-0.698781
148418	hsa-miR-3607-5p	-0.4075	-0.222726	6.37071	0.000329729	0.00347951	0.0597433	-0.0385725	-0.0984271	0.00135272	-0.303655	-0.39294	-0.530739	-0.47857
17302	hsa-miR-578	-0.415182	1.31969	6.00835	0.0417454	0.12435	1.36206	1.95197	1.27073	1.52438	1.52201	1.24877	0.903211	0.774428
148327	hsa-miR-3651	-0.435939	0.14672	8.33407	0.000486863	0.00454028	0.225017	0.361813	0.534195	0.337735	-0.011162	0.0312925	-0.193217	-0.111912
46264	hsa-miR-298	-0.437768	-0.305858	6.58927	0.000339037	0.003486	-0.167446	0.0181856	-0.0992304	-0.0994055	-0.579118	-0.357383	-0.653345	-0.50912
168951	hsa-miR-548as-3p	-0.438363	-0.307605	9.86853	0.00120725	0.00880195	-0.24846	-0.046599	0.0183934	-0.0770291	-0.411024	-0.603892	-0.357509	-0.734724
42485	ebv-miR-BART10-5p	-0.449266	1.21451	6.01723	0.00553422	0.0288211	1.49488	1.7482	1.27158	1.24192	1.22753	1.07035	0.837585	0.824043
46206	SNORD44	-0.449584	-0.111133	10.7553	0.00217524	0.0140689	-0.0370995	0.0353337	0.289704	0.166696	-0.585185	-0.350056	-0.0911433	-0.317316
147667	hsa-miR-3182	-0.458996	-0.137755	11.2996	0.043067	0.12435	0.216367	0.527598	-0.524958	0.147966	-0.185301	-0.434211	-0.70471	-0.144788
42571	hsa-miR-129-1-3p	-0.473471	-0.174409	6.38736	0.000173335	0.0020928	-0.106344	0.209142	0.0298294	0.116678	-0.445561	-0.349508	-0.474484	-0.375023
169070	hsa-miR-4695-3p	-0.483831	-0.222762	7.16139	0.000400358	0.00382247	-0.0492419	0.0901334	-0.0350776	0.0707994	-0.262044	-0.36964	-0.612935	-0.614089
168763	hsa-miR-3676-5p	-0.499566	-0.372009	6.55409	0.00324713	0.0194343	-0.102146	0.096828	-0.48508	0.00149657	-0.525188	-0.537791	-0.895803	-0.528385
147506	hsa-miR-21-5p	-0.505566	-0.124415	8.0622	0.0041014	0.0232731	0.321081	0.285477	-0.282672	0.189587	-0.492401	-0.571045	-0.189779	-0.255567
46918	hsa-miR-375	-0.506219	0.558111	6.51297	0.00051216	0.00466764	0.686267	0.993457	0.895027	0.670129	0.352414	0.245052	0.135049	0.48749
169188	hsa-miR-4443	-0.508669	0.165414	10.1678	0.00173545	0.0117952	0.305614	0.442109	0.462337	0.468934	0.0903407	0.0602251	-0.492957	-0.0132912
148420	hsa-miR-3607-3p	-0.51326	-0.0126936	7.37416	7.11468e-05	0.00105666	0.206401	0.260613	0.222134	0.286598	-0.144843	-0.168014	-0.353797	-0.410639
145974	hsa-miR-200b-5p	-0.522114	0.0961764	6.57056	0.000178716	0.0020928	0.291818	0.33981	0.507932	0.289373	-0.297346	-0.110006	-0.275797	0.0236279
168919	hsa-miR-4456	-0.5242	-0.0416003	10.7171	0.00410527	0.0232731	-0.124116	0.138623	0.388488	0.479004	-0.133868	-0.213173	-0.629247	-0.238513
169356	hsa-miR-548aa/hsa-miR-548ap-3p/hsa-miR-548t-3p	-0.524461	-0.860182	5.86877	0.000111295	0.00148765		-0.478395	-0.52667	-0.676404	-1.1515	-1.07405	-1.02405	-1.09021
169412	hsa-miR-1260a	-0.525357	-0.322187	6.75676	0.00116276	0.00879747	-0.144484	0.0413516	-0.146967	0.0120671	-0.409833	-0.446501	-0.960895	-0.522233
148668	hsa-miR-378a-3p	-0.546289	-0.0556104	5.95034	0.000108494	0.00148765	0.270091	0.271194	-0.0192308	0.348082	-0.415709	-0.280552	-0.257005	-0.361753
13171	hsa-miR-429	-0.569331	0.0564502	6.85016	0.000359519	0.00360417	0.419393	0.359088	0.133793	0.45219	-0.293337	-0.371195	-0.31516	0.0668306
169409	hsa-miR-4286	-0.584237	-0.0586456	7.94323	0.00494348	0.0264311	0.307128	0.543104	-0.186665	0.270325	-0.104449	-0.323599	-0.749555	-0.225455
145981	hsa-miR-1285-3p	-0.605209	-0.0606103	6.34971	7.00705e-05	0.00105666	0.0277036	0.27621	0.432678	0.231385	-0.432997	-0.216398	-0.365285	-0.438179
169169	hsa-miR-5684	-0.612247	0.0494823	10.3681	0.000123126	0.00154292	0.0476701	0.433501	0.544805	0.396447	-0.247415	-0.170458	-0.319105	-0.289587
168925	hsa-miR-1273g-3p	-0.615413	0.0925686	11.3116	4.45709e-05	0.000744706	0.15391	0.443503	0.548164	0.455524	-0.25426	-0.112917	-0.246215	-0.24716
168687	hsa-miR-29a-3p	-0.615878	-0.13172	7.45617	2.38182e-05	0.000502689	0.066324	0.30977	0.06181	0.266972	-0.569193	-0.355936	-0.420791	-0.412715
168568	hsa-miR-1290	-0.621929	0.00821194	6.36721	0.000774932	0.00634179	0.0467374	0.2206	0.316371	0.692998	-0.284133	-0.451436	-0.0755762	-0.399865
147186	hsa-miR-200b-3p	-0.690137	0.0774981	9.60075	0.000297184	0.00322083	0.339174	0.456338	0.371135	0.52362	-0.475793	-0.513294	0.138691	-0.219886
42538	hsa-miR-196a-3p	-0.755199	-0.145965	6.99933	1.30465e-06	0.000104633	0.122701	0.298459	0.2973	0.208075	-0.579203	-0.397315	-0.590058	-0.527684
168619	hsa-miR-1260b	-0.768912	0.0427737	11.901	0.000187882	0.0020928	0.269707	0.504799	0.404269	0.530144	-0.0593598	-0.328361	-0.780073	-0.198934
169416	hsa-miRPlus-A1086	-0.863183	-0.39586	6.84273	2.31791e-05	0.000502689	-0.1233	0.12496	-0.150552	0.291818	-0.899827	-0.5966	-1.03907	-0.774312
168819	hsa-miR-200a-3p	-0.926901	-0.130828	8.12834	4.54249e-06	0.000213616	0.377923	0.42796	0.155126	0.369479	-0.771553	-0.688553	-0.290877	-0.626132
168781	hsa-miR-4776-3p	-1.10909	-0.280302	7.08683	6.42389e-05	0.00103039	-0.13547	0.0453236	0.645026	0.542096	-1.085	-0.853671	-0.511812	-0.888909
17732	hsa-miR-192-5p	-1.59505	-0.28181	6.36457	7.03663e-07	7.05422e-05	0.555392	0.516884	0.349557	0.641034	-1.37441	-1.22874	-1.17639	-0.537803
10988	hsa-miR-194-5p	-1.65759	-0.155246	7.09513	2.0861e-08	4.18262e-06	0.557241	0.715788	0.632494	0.788677	-1.22093	-1.11389	-0.931599	-0.669745
