# Supplementary material for: Regulation of miRNAs by Snail during epithelial-to-mesenchymal transition in HT29 colon cancer cells
Source: Sci Rep. 2019 Feb 15;9:2165. doi: 10.1038/s41598-019-39200-7 (PMC6377707; doi:10.1038/s41598-019-39200-7)
Supplement: Supplementary file 3 — Supplementary Dataset S3 [file 41598_2019_39200_MOESM3_ESM.xlsx]

## Sheet: Arkusz1
Supplementary Data S4_Biological targets of Snail-deregulated miRNAs determined by TargetScanHuman 7.1 (predicted) and/or miRSearch 3.0 (experimental) detected in previously published transcriptomic analysis of HT29-Snail clones.
	Gene name
miR-192-5p				average FC
1	ALCAM	activated leukocyte cell adhesion molecule	NM_001627	4.72766
2	ANKRD44	ankyrin repeat domain 44	NM_001195144 /// NM_153697	3.88847
3	ARL4C	ADP-ribosylation factor-like 4C	NM_005737	4.21092
4	EGR1	Early growth response 1	NM_001964	3.28083
5	FGFR1OP	FGFR1 oncogene partner	NM_007045 /// NM_194429	2.08455
6	PIF1	PIF1 5'-to-3' DNA helicase homolog (S, cerevisiae)	NM_025049	2.24543
7	SEPT10	septin 10	NM_144710 /// NM_178584	2.13443
8	SOAT1	sterol O-acyltransferase 1	NM_003101	9.72344
9	XPO4	exportin 4	NM_022459	2.122
10	ARHGEF26	Rho guanine nucleotide exchange factor (GEF) 26	NM_015595	-2.03275
11	CPEB4	cytoplasmic polyadenylation element binding protein 4	NM_030627	-2.3168
12	EREG	epiregulin	NM_001432	-2.68
13	FNDC3B	fibronectin type III domain containing 3B	NM_001135095 /// NM_022763	-2.363
14	KCNK1	potassium channel, subfamily K, member 1	NM_002245	-2.12768
15	MFAP3	microfibrillar-associated protein 3	NM_001135037 /// NM_005927 /// NR_024152	-2.23659
16	MYLK	myosin light chain kinase	NM_053025 /// NM_053026 /// NM_053027 /// NM_053028 /// NM_053031 /// NM_053032	-5.43601
17	PERP	PERP, TP53 apoptosis effector	NM_022121	-2.31727
18	PRKACB	protein kinase, cAMP-dependent, catalytic, beta	NM_002731 /// NM_182948 /// NM_207578	-12.2863
19	STX7	syntaxin 7	NM_003569	-2.15417
miR-194-5p				average FC
1	ASAP1	ArfGAP with SH3 domain, ankyrin repeat and PH domain 1	NM_018482	2.63056
2	BAG4	BCL2-associated athanogene 4	NM_004874	2.01239
3	BNIP2	BCL2/adenovirus E1B 19kDa interacting protein 2	NM_004330	2.13777
4	C16orf52	chromosome 16 open reading frame 52	NM_001164579	2.06521
5	C3orf14	chromosome 3 open reading frame 14	NM_020685	2.49479
6	CAMK2G	calcium/calmodulin-dependent protein kinase II gamma	NM_001222 /// NM_172169 /// NM_172170 /// NM_172171 /// NM_172173	2.03926
7	CBX5	chromobox homolog 5	NM_001127321 /// NM_001127322 /// NM_012117	4.1207
8	CELSR1	cadherin, EGF LAG seven-pass G-type receptor 1 (flamingo homolog, Drosophila)	NM_014246	2.19887
9	CFL2	cofilin 2 (muscle)	NM_021914 /// NM_138638 /// NR_028130 /// NR_028131 /// NR_028132	4.224
10	DSTYK	dual serine/threonine and tyrosine protein kinase	NM_015375 /// NM_199462	2.16901
11	DUSP10	dual specificity phosphatase 10	NM_007207 /// NM_144728 /// NM_144729	7.9244
12	FAM175A	family with sequence similarity 175, member A	NM_139076	2.17149
13	FNBP1	formin binding protein 1	NM_015033	6.91605
14	FOXF1	forkhead box F1	NM_001451	6.65053
15	FYTTD1	forty-two-three domain containing 1	NM_001011537 /// NM_032288 /// NR_027840	2.03098
16	GRHL2	grainyhead-like 2 (Drosophila)	NM_024915	2.28456
17	HOOK3	hook homolog 3 (Drosophila)	NM_032410	2.323
18	KDM2B	lysine (K)-specific demethylase 2B	NM_001005366 /// NM_032590	2.8126
19	MBNL2	muscleblind-like 2 (Drosophila)	NM_144778 /// NM_207304	3.33072
20	MEX3A	mex-3 homolog A (C, elegans)	NM_001093725	2.21607
21	MFAP2	microfibrillar-associated protein 2	NM_001135247 /// NM_001135248 /// NM_002403 /// NM_017459	4.6958
22	MGAT4A	mannosyl (alpha-1,3-)-glycoprotein beta-1,4-N-acetylglucosaminyltransferase, isozyme A	NM_001160154 /// NM_012214	2.26668
23	MSI2	musashi homolog 2 (Drosophila)	NM_138962 /// NM_170721	2.87
24	MYO5A	myosin VA (heavy chain 12, myoxin)	NM_000259 /// NM_001142495	2.03241
25	NRP1	neuropilin 1	NM_001024628 /// NM_001024629 /// NM_003873	2.32491
26	PAN3	PAN3 poly(A) specific ribonuclease subunit homolog (S, cerevisiae)	NM_175854	3.04498
27	PGM2L1	phosphoglucomutase 2-like 1	NM_173582	12.548
28	PHLDA1	pleckstrin homology-like domain, family A, member 1	NM_007350	3.1418
29	PMEPA1	prostate transmembrane protein, androgen induced 1	NM_020182 /// NM_199169 /// NM_199170 /// NM_199171	5.82259
30	PPFIBP1	PTPRF interacting protein, binding protein 1 (liprin beta 1)	NM_003622 /// NM_177444	2.06276
31	PRKAR1A	protein kinase, cAMP-dependent, regulatory, type I, alpha (tissue specific extinguisher	NM_002734 /// NM_212471 /// NM_212472	2.00637
32	RAB11FIP3	RAB11 family interacting protein 3 (class II)	NM_001142272 /// NM_014700	2.41814
33	SOCS2	suppressor of cytokine signaling 2	NM_003877	3.17377
34	THBS1	thrombospondin 1	NM_003246	5.863
35	TMED8	Transmembrane emp24 protein transport domain containing 8	NM_213601	2.15049
36	TMEM43	Transmembrane protein 43	NM_024334	2.49183
37	ZBTB10	zinc finger and BTB domain containing 10	NM_001105539 /// NM_023929	4.633
38	ZC3H12C	zinc finger CCCH-type containing 12C	NM_033390	17.2506
39	ZNF395	zinc finger protein 395	NM_018660	2.75629
40	CHD1	chromodomain helicase DNA binding protein 1	NM_001270	-2.27817
41	DUSP1	dual specificity phosphatase 1	NM_004417	-2.30389
42	FZD5	frizzled homolog 5 (Drosophila)	NM_003468	-2.1675
43	GJB1	gap junction protein, beta 1, 32kDa	NM_000166 /// NM_001097642	-3.50363
44	GLIS3	GLIS family zinc finger 3	NM_001042413 /// NM_152629	-3.02542
45	GPC4	glypican 4	NM_001448	-9.953
46	GRHL3	grainyhead-like 3 (Drosophila)	NM_001195010 /// NM_021180 /// NM_198173 /// NM_198174	-3.12326
47	HBEGF	heparin-binding EGF-like growth factor	NM_001945	-2.32197
48	HSPA4L	heat shock 70kDa protein 4-like	NM_014278	-2.0789
49	LIMCH1	LIM and calponin homology domains 1	NM_001112717 /// NM_001112718 /// NM_001112719 /// NM_001112720 /// NM_014988	-3.3706
50	LIN52	lin-52 homolog (C, elegans)	NM_001024674	-2.07729
51	MAP7D3	MAP7 domain containing 3	NM_001173516 /// NM_001173517 /// NM_024597	-2.0413
52	MIA3	melanoma inhibitory activity family, member 3	NM_198551	-2.07395
53	NUDT4	nudix (nucleoside diphosphate linked moiety X)-type motif 4	NM_019094 /// NM_199040	-6.64137
54	ONECUT2	one cut homeobox 2	NM_004852	-10.5216
55	SATB1	SATB homeobox 1	NM_001131010 /// NM_001195470 /// NM_002971	-2.24025
56	SH3BGRL2	SH3 domain binding glutamic acid-rich protein like 2	NM_031469	-3.6506
57	SLC40A1	solute carrier family 40 (iron-regulated transporter), member 1	NM_014585	-2.31757
58	SLC7A11	solute carrier family 7, (cationic amino acid transporter, y+ system) member 11	NM_014331	-2.91146
59	STAT1	signal transducer and activator of transcription 1, 91kDa	NM_007315 /// NM_139266	-8.70361
60	TBC1D30	TBC1 domain family, member 30	NM_015279 /// XM_001716833 /// XM_003118948 /// XM_003118949 /// XM_003118950 /// XM_00	-2.04765
61	UBR5	Ubiquitin protein ligase E3 component n-recognin 5	NM_015902	-2.1142
62	UNC13B	unc-13 homolog B (C, elegans)	NM_006377	-3.16581
63	ZCCHC2	zinc finger, CCHC domain containing 2	NM_017742	-2.60182
64	ZNF532	zinc finger protein 532	NM_018181	-2.33178
miR-205-5p				average FC
1	ACBD5	acyl-CoA binding domain containing 5	NM_001042473 /// NM_145698 /// NR_024150	-2.26262
2	ACSL1	acyl-CoA synthetase long-chain family member 1	NM_001995	-3.42423
3	APBB2	amyloid beta (A4) precursor protein-binding, family B, member 2	NM_001166050 /// NM_001166051 /// NM_001166052 /// NM_001166053 /// NM_001166054 /// NM	-3.39018
4	CHIC1	cysteine-rich hydrophobic domain 1	NM_001039840	-2.04526
5	CMTM4	CKLF-like MARVEL transmembrane domain containing 4	NM_178818 /// NM_181521	-2.34743
6	CPEB2	cytoplasmic polyadenylation element binding protein 2	NM_001177381 /// NM_001177382 /// NM_001177383 /// NM_001177384 /// NM_182485 /// NM_18	-3.53826
7	CTH	cystathionase (cystathionine gamma-lyase)	NM_001190463 /// NM_001902 /// NM_153742	-2.45893
8	DHCR24	24-dehydrocholesterol reductase	NM_014762	-2.04349
9	DNM3	dynamin 3	NM_001136127 /// NM_015569	-10.9509
10	DOK4	docking protein 4	NM_018110	-2.41734
11	DUSP7	dual specificity phosphatase 7	NM_001947	-2.36475
12	EFCAB4A	EF-hand calcium binding domain 4A	NM_173584	-4.16336
13	ENPP4	ectonucleotide pyrophosphatase/phosphodiesterase 4	NM_014936	-2.84779
14	EREG	epiregulin	NM_001432	-2.6798
15	GBA /// GBAP1	glucosidase, beta, acid /// glucosidase, beta, acid pseudogene 1	NM_000157 /// NM_001005741 /// NM_001005742 /// NM_001171811 /// NM_001171812 /// NR_00	-3.09848
16	GLIS3	GLIS family zinc finger 3	NM_001042413 /// NM_152629	-3.02542
17	HS3ST1	heparan sulfate (glucosamine) 3-O-sulfotransferase 1	NM_005114	-3.01747
18	INSR	insulin receptor	NM_000208 /// NM_001079817	-3.13467
19	MAP3K9	mitogen-activated protein kinase kinase kinase 9	NM_033141	-2.02972
20	MMAB	methylmalonic aciduria (cobalamin deficiency) cblB type	NM_052845	-2.41753
21	MTF1	metal-regulatory transcription factor 1	NM_005955	-2.25445
22	MTRF1L	mitochondrial translational release factor 1-like	NM_001114184 /// NM_019041	-2.08427
23	MXD1	MAX dimerization protein 1	NM_002357	-2.68904
24	MYO5B	myosin VB	NM_001080467	-2.58324
25	NEK6	NIMA (never in mitosis gene a)-related kinase 6	NM_001145001 /// NM_001166167 /// NM_001166168 /// NM_001166169 /// NM_001166170 /// NM	-3.32871
26	PAQR5	progestin and adipoQ receptor family member V	NM_001104554 /// NM_017705	-3.52042
27	PDE3B	phosphodiesterase 3B, cGMP-inhibited	NM_000922	-2.86848
28	PHF17	PHD finger protein 17	NM_024900 /// NM_199320	-2.37695
29	RBM47	RNA binding motif protein 47	NM_001098634 /// NM_019027	-2.21499
30	RNF213	ring finger protein 213	NM_020914 /// NM_020954	-3.29568
31	SGMS1	sphingomyelin synthase 1	NM_147156	-2.64414
32	SHROOM3	shroom family member 3	NM_020859	-4.10254
33	SLC19A2	solute carrier family 19 (thiamine transporter), member 2	NM_006996	-2.69482
34	SLC35A1	solute carrier family 35 (CMP-sialic acid transporter), member A1	NM_001168398 /// NM_006416	-2.72385
35	SLC4A4	solute carrier family 4, sodium bicarbonate cotransporter, member 4	NM_001098484 /// NM_001134742 /// NM_003759	-10.3543
36	SVIP	small VCP/p97-interacting protein	NM_148893	-2.25284
37	TMEM144	transmembrane protein 144	NM_018342	-2.4324
38	ABCA5	ATP-binding cassette, sub-family A (ABC1), member 5	NM_018672 /// NM_172232	3.20682
39	ABHD10	abhydrolase domain containing 10	NM_018394	2.14995
40	B4GALT5	UDP-Gal:betaGlcNAc beta 1,4- galactosyltransferase, polypeptide 5	NM_004776	2.14911
41	C16orf52	chromosome 16 open reading frame 52	NM_001164579	2.06521
42	CENPF	centromere protein F, 350/400kDa (mitosin)	NM_016343	2.10694
43	CFL2	cofilin 2 (muscle)	NM_021914 /// NM_138638 /// NR_028130 /// NR_028131 /// NR_028132	4.22412
44	CHN1	chimerin (chimaerin) 1	NM_001025201 /// NM_001822	4.24609
45	CLDN11	claudin 11	NM_001185056 /// NM_005602	7.72054
46	CTPS2	CTP synthase II	NM_001144002 /// NM_019857 /// NM_175859	2.1559
47	ELK3	ELK3, ETS-domain protein (SRF accessory protein 2)	NM_005230	3.6524
48	FOXF1	forkhead box F1	NM_001451	6.65053
49	GATA3	GATA binding protein 3	NM_001002295 /// NM_002051	2.10943
50	GDPD5	glycerophosphodiester phosphodiesterase domain containing 5	NM_030792	9.34239
51	HMGB1	high-mobility group box 1	NM_002128	2.95521
52	HOOK3	hook homolog 3 (Drosophila)	NM_032410	2.32287
53	HOXD13	homeobox D13	NM_000523	4.2646
54	KCNMB4	potassium large conductance calcium-activated channel, subfamily M, beta member 4	NM_014505	3.60501
55	KLF12	Kruppel-like factor 12	NM_007249	2.04109
56	LYN	v-yes-1 Yamaguchi sarcoma viral related oncogene homolog	NM_001111097 /// NM_002350	3.63469
57	LYPD6	LY6/PLAUR domain containing 6	NM_001195685 /// NM_194317	6.55399
58	MAGI2	membrane associated guanylate kinase, WW and PDZ domain containing 2	NM_012301	34.2665
59	MDM4	Mdm4 p53 binding protein homolog (mouse)	NM_002393 /// NR_024171	2.65892
60	MGAT4A	mannosyl (alpha-1,3-)-glycoprotein beta-1,4-N-acetylglucosaminyltransferase, isozyme A	NM_001160154 /// NM_012214	2.26668
61	MMD	monocyte to macrophage differentiation-associated	NM_012329	3.95154
62	MPRIP	myosin phosphatase Rho interacting protein	NM_015134 /// NM_201274	2.08359
63	MSI2	musashi homolog 2 (Drosophila)	NM_138962 /// NM_170721	2.86997
64	NCOA1	nuclear receptor coactivator 1	NM_003743 /// NM_147223 /// NM_147233	2.57936
65	OAF	OAF homolog (Drosophila)	NM_178507	2.04305
66	PRKCA	protein kinase C, alpha	NM_002737	2.28469
67	PROX1	prospero homeobox 1	NM_002763	2.39277
68	PTK7	PTK7 protein tyrosine kinase 7	NM_002821 /// NM_152880 /// NM_152881 /// NM_152882	3.08759
69	RUNX2	runt-related transcription factor 2	NM_001015051 /// NM_001024630 /// NM_004348	2.34476
70	SCD5	stearoyl-CoA desaturase 5	NM_001037582 /// NM_024906	8.91052
71	SIPA1L1	Signal-induced proliferation-associated 1 like 1	NM_015556	2.12881
72	SLC26A2	solute carrier family 26 (sulfate transporter), member 2	NM_000112	2.36885
73	SPRY1	sprouty homolog 1, antagonist of FGF signaling (Drosophila)	NM_005841 /// NM_199327	3.5461
74	STRBP	spermatid perinuclear RNA binding protein	NM_001171137 /// NM_018387 /// NR_033234	2.1657
75	TBX3	T-box 3	NM_005996 /// NM_016569	2.52253
76	THBS1	thrombospondin 1	NM_003246	5.86395
77	WWC1	WW and C2 domain containing 1	NM_001161661 /// NM_001161662 /// NM_015238	2.47121
78	WWC3	WWC family member 3	NM_015691	5.45078
79	XPO4	exportin 4	NM_022459	2.12195
let-7i-5p				average FC
1	ARL5B	ADP-ribosylation factor-like 5B	NM_178815	-2.62439
2	ARRDC4	arrestin domain containing 4	NM_183376	-4.0286
3	BACE2	beta-site APP-cleaving enzyme 2	NM_012105 /// NM_138991 /// NM_138992	-2.96162
4	BACH1	BTB and CNC homology 1, basic leucine zipper transcription factor 1	NM_001186 /// NM_206866 /// NR_027655	-2.12922
5	BMP2	bone morphogenetic protein 2	NM_001200	-6.24718
6	C3orf52	chromosome 3 open reading frame 52	NM_001171747 /// NM_024616	-4.06751
7	C6orf203	chromosome 6 open reading frame 203	NM_001142468 /// NM_001142470 /// NM_016487	-2.25669
8	CHIC1	cysteine-rich hydrophobic domain 1	NM_001039840	-2.04526
9	COL27A1	collagen, type XXVII, alpha 1	NM_032888	-5.18122
10	COL4A2	collagen, type IV, alpha 2	NM_001846	-5.6194
11	CPEB2	cytoplasmic polyadenylation element binding protein 2	NM_001177381 /// NM_001177382 /// NM_001177383 /// NM_001177384 /// NM_182485 /// NM_18	-3.53826
12	CPEB3	cytoplasmic polyadenylation element binding protein 3	NM_001178137 /// NM_014912	-2.51902
13	CPEB4	cytoplasmic polyadenylation element binding protein 4	NM_030627	-2.3168
14	DAPK1	death-associated protein kinase 1	NM_004938	-2.68944
15	DDX19A	DEAD (Asp-Glu-Ala-As) box polypeptide 19A	NM_018332	-2.83192
16	DNAJC10	DnaJ (Hsp40) homolog, subfamily C, member 10	NM_018981	-2.03851
17	DST	dystonin	NM_001723 /// NM_015548	-2.17498
18	DUSP1	dual specificity phosphatase 1	NM_004417	-2.30389
19	DUSP4	dual specificity phosphatase 4	NM_001394 /// NM_057158	-2.40726
20	DUSP7	dual specificity phosphatase 7	NM_001947	-2.36475
21	DYRK2	dual-specificity tyrosine-(Y)-phosphorylation regulated kinase 2	NM_003583 /// NM_006482	-2.23853
22	EDEM3	ER degradation enhancer, mannosidase alpha-like 3	NM_025191	-2.13878
23	EDN1	endothelin 1	NM_001168319 /// NM_001955	-3.3715
24	EEA1	early endosome antigen 1	NM_003566	-3.61992
25	FNDC3B	fibronectin type III domain containing 3B	NM_001135095 /// NM_022763	-2.36334
26	FOXP1	forkhead box P1	NM_001012505 /// NM_032682	-2.04138
27	GALNT1	UDP-N-acetyl-alpha-D-galactosamine:polypeptide N-acetylgalactosaminyltransferase 1 (Gal	NM_020474	-2.52315
28	GALNT4	UDP-N-acetyl-alpha-D-galactosamine:polypeptide N-acetylgalactosaminyltransferase 4 (Gal	NM_003774	-2.06052
29	GAN	gigaxonin	NM_022041	-2.25335
30	GLRX	glutaredoxin (thioltransferase)	NM_001118890 /// NM_002064	-2.23682
31	GPC4	glypican 4	NM_001448	-9.95265
32	GRAMD1B	GRAM domain containing 1B	NM_020716	-6.1901
33	HBEGF	heparin-binding EGF-like growth factor	NM_001945	-2.32197
34	HDLBP	high density lipoprotein binding protein	NM_005336 /// NM_203346	-2.0606
35	HS3ST1	heparan sulfate (glucosamine) 3-O-sulfotransferase 1	NM_005114	-3.01747
36	IDH2	isocitrate dehydrogenase 2 (NADP+), mitochondrial	NM_002168	-2.62993
37	IGSF1	immunoglobulin superfamily, member 1	NM_001170961 /// NM_001170962 /// NM_001170963 /// NM_001555 /// NM_205833	-3.42722
38	INSR	insulin receptor	NM_000208 /// NM_001079817	-3.13467
39	ITGA1	integrin, alpha 1	NM_181501	-6.45168
40	KCNJ3	potassium inwardly-rectifying channel, subfamily J, member 3	NM_002239	-3.97345
41	KCNK6	potassium channel, subfamily K, member 6	NM_004823	-2.30415
42	KCTD15	potassium channel tetramerisation domain containing 15	NM_001129994 /// NM_001129995 /// NM_024076	-12.0134
43	KLF9	Kruppel-like factor 9	NM_001206	-5.89938
44	KPNA5	karyopherin alpha 5 (importin alpha 6)	NM_002269	-2.00576
45	LGR4	leucine-rich repeat-containing G protein-coupled receptor 4	NM_018490	-7.03404
46	LIMS2	LIM and senescent cell antigen-like domains 2	NM_001136037 /// NM_001161403 /// NM_001161404 /// NM_017980 /// NR_027823	-2.35297
47	LIPH	lipase, member H	NM_139248	-3.39832
48	LONRF3	LON peptidase N-terminal domain and ring finger 3	NM_001031855 /// NM_024778	-2.28912
49	LRIG3	leucine-rich repeats and immunoglobulin-like domains 3	NM_001136051 /// NM_153377	-4.80992
50	MAP3K9	mitogen-activated protein kinase kinase kinase 9	NM_033141	-2.02972
51	MGLL	monoglyceride lipase	NM_001003794 /// NM_007283	-2.14427
52	MXD1	MAX dimerization protein 1	NM_002357	-2.68904
53	MYO5B	myosin VB	NM_001080467	-2.58324
54	NHLRC3	NHL repeat containing 3	NM_001012754 /// NM_001017370	-2.37583
55	ONECUT2	one cut homeobox 2	NM_004852	-8.89203
56	OSBPL3	oxysterol binding protein-like 3	NM_015550 /// NM_145320 /// NM_145321 /// NM_145322	-2.42434
57	PAG1	phosphoprotein associated with glycosphingolipid microdomains 1	NM_018440	-7.00649
58	PAK1	p21 protein (Cdc42/Rac)-activated kinase 1	NM_001128620 /// NM_002576	-3.29632
59	PARP8	poly (ADP-ribose) polymerase family, member 8	NM_001178055 /// NM_001178056 /// NM_024615	-2.23704
60	PDZD8	PDZ domain containing 8	NM_173791	-2.67484
61	PLEKHH1	pleckstrin homology domain containing, family H (with MyTH4 domain) member 1	NM_020715	-4.55682
62	PLXNA2	plexin A2	NM_025179	-2.5636
63	PLXND1	plexin D1	NM_015103	-6.03969
64	PMAIP1	phorbol-12-myristate-13-acetate-induced protein 1	NM_021127	-3.96506
65	PPARGC1B	peroxisome proliferator-activated receptor gamma, coactivator 1 beta	NM_001172698 /// NM_001172699 /// NM_133263	-3.30378
66	RAVER2	ribonucleoprotein, PTB-binding 2	NM_018211	-4.973
67	RCN1	reticulocalbin 1, EF-hand calcium binding domain	NM_002901	-13.1137
68	RIMKLA	ribosomal modification protein rimK-like family member A	NM_173642	-2.66172
69	SEMA4G	sema domain, immunoglobulin domain (Ig), transmembrane domain (TM) and short cytoplasmi	NM_017893	-3.95672
70	SLC1A4	solute carrier family 1 (glutamate/neutral amino acid transporter), member 4	NM_001193493 /// NM_003038	-2.25576
71	SLC22A23	solute carrier family 22, member 23	NM_015482 /// NM_021945	-5.61381
72	SLC25A4	solute carrier family 25 (mitochondrial carrier; adenine nucleotide translocator), memb	NM_001151	-2.07406
73	SLC45A4	solute carrier family 45, member 4	NM_001080431	-2.58535
74	SPIRE1	spire homolog 1 (Drosophila)	NM_001128626 /// NM_001128627 /// NM_020148	-8.18913
75	ST3GAL1	ST3 beta-galactoside alpha-2,3-sialyltransferase 1	NM_003033 /// NM_173344	-2.80945
76	SULF2	sulfatase 2	NM_001161841 /// NM_018837 /// NM_198596	-3.81557
77	SURF4	surfeit 4	NM_033161	-2.13661
78	TNFAIP3	tumor necrosis factor, alpha-induced protein 3	NM_006290	-2.26891
79	YPEL2	yippee-like 2 (Drosophila)	NM_001005404	-3.92194
80	ADCY9	adenylate cyclase 9	NM_001116	7.66319
81	ADRBK2	adrenergic, beta, receptor kinase 2	NM_005160	7.56212
82	ANGPTL2	angiopoietin-like 2	NM_012098	3.43664
83	ARHGEF7	Rho guanine nucleotide exchange factor (GEF) 7	NM_001113511 /// NM_001113512 /// NM_001113513 /// NM_003899 /// NM_145735	5.04312
84	ASAP1	ArfGAP with SH3 domain, ankyrin repeat and PH domain 1	NM_018482	2.5005
85	B3GALTL	beta 1,3-galactosyltransferase-like	NM_194318	3.68532
86	C16orf52	chromosome 16 open reading frame 52	NM_001164579	2.06521
87	C8orf58	chromosome 8 open reading frame 58	NM_001013842 /// NM_001198827 /// NM_173686	2.5087
88	CALM1	Calmodulin 1 (phosphorylase kinase, delta)	NM_001166106 /// NM_006888	2.50636
89	CBX5	chromobox homolog 5	NM_001127321 /// NM_001127322 /// NM_012117	4.12079
90	CDK6	cyclin-dependent kinase 6	NM_001145306 /// NM_001259	3.10159
91	CFL2	cofilin 2 (muscle)	NM_021914 /// NM_138638 /// NR_028130 /// NR_028131 /// NR_028132	4.22412
92	COL9A3	collagen, type IX, alpha 3	NM_001853	7.44674
93	DCUN1D2	DCN1, defective in cullin neddylation 1, domain containing 2 (S, cerevisiae)	NM_001014283	2.02516
94	FARP1	FERM, RhoGEF (ARHGEF) and pleckstrin domain protein 1 (chondrocyte-derived)	NM_001001715 /// NM_005766	2.56644
95	FAS	Fas (TNF receptor superfamily, member 6)	NM_000043 /// NM_152871 /// NM_152872 /// NR_028033 /// NR_028034 /// NR_028035 /// NR_	11.8577
96	GOLGA7	golgin A7	NM_001002296 /// NM_001174124 /// NM_016099	2.31995
97	GPR137C	G protein-coupled receptor 137C	NM_001099652	2.05741
98	HAS2	hyaluronan synthase 2	NM_005328	2.49364
99	HECTD2	HECT domain containing 2	NM_173497 /// NM_182765	7.38101
100	HIC2	hypermethylated in cancer 2	NM_015094	4.29317
101	HIP1	huntingtin interacting protein 1	NM_005338	15.2186
102	HOXA1	homeobox A1	NM_005522 /// NM_153620	2.87628
103	IRS2	insulin receptor substrate 2	NM_003749	9.95145
104	KATNAL1	katanin p60 subunit A-like 1	NM_001014380 /// NM_032116	19.9254
105	KIF21B	kinesin family member 21B	NM_017596	2.91586
106	KLHDC8B	kelch domain containing 8B	NM_173546	3.06987
107	KREMEN1	kringle containing transmembrane protein 1	NM_001039570 /// NM_032045	2.27649
108	LBH	limb bud and heart development homolog (mouse)	NM_030915	6.37156
109	LEPROTL1	leptin receptor overlapping transcript-like 1	NM_001128208 /// NM_015344	2.01489
110	LINGO1	leucine rich repeat and Ig domain containing 1	NM_032808	2.48661
111	LMLN	leishmanolysin-like (metallopeptidase M8 family)	NM_001136049 /// NM_033029 /// NR_026786 /// NR_026787	3.55929
112	LOXL4	lysyl oxidase-like 4	NM_032211	10.877
113	LRRC10B	leucine rich repeat containing 10B	NM_001145077	3.6335
114	MAP3K1	mitogen-activated protein kinase kinase kinase 1	NM_005921	3.87852
115	MAP4K4	mitogen-activated protein kinase kinase kinase kinase 4	NM_004834 /// NM_145686 /// NM_145687	2.63524
116	MDM4	Mdm4 p53 binding protein homolog (mouse)	NM_002393 /// NR_024171	2.65892
117	MEX3A	mex-3 homolog A (C, elegans)	NM_001093725	2.21607
118	MGAT4A	mannosyl (alpha-1,3-)-glycoprotein beta-1,4-N-acetylglucosaminyltransferase, isozyme A	NM_001160154 /// NM_012214	2.26668
119	MSI2	musashi homolog 2 (Drosophila)	NM_138962 /// NM_170721	2.86997
120	NCOA1	nuclear receptor coactivator 1	NM_003743 /// NM_147223 /// NM_147233	2.57936
121	NLN	neurolysin (metallopeptidase M3 family)	NM_020726	2.36991
122	P4HA2	prolyl 4-hydroxylase, alpha polypeptide II	NM_001017973 /// NM_001017974 /// NM_001142598 /// NM_001142599 /// NM_004199	2.22735
123	PARM1	prostate androgen-regulated mucin-like protein 1	NM_015393	2.21453
124	PBX1	pre-B-cell leukemia homeobox 1	NM_002585	3.4631
125	PGM2L1	phosphoglucomutase 2-like 1	NM_173582	12.5481
126	PRDM1	PR domain containing 1, with ZNF domain	NM_001198 /// NM_182907	5.06945
127	RGS17	regulator of G-protein signaling 17	NM_012419	12.9295
128	SESN3	sestrin 3	NM_144665	11.8048
129	SESTD1	SEC14 and spectrin domains 1	NM_178123	3.13832
130	SLC26A9	solute carrier family 26, member 9	NM_052934 /// NM_134325	4.35755
131	TGDS	TDP-glucose 4,6-dehydratase	NM_014305	2.47889
132	TGFBR3	transforming growth factor, beta receptor III	NM_001195683 /// NM_001195684 /// NM_003243 /// NR_036634	8.61974
133	THBS1	thrombospondin 1	NM_003246	5.86395
134	TLR4	toll-like receptor 4	NM_138554 /// NR_024168 /// NR_024169	2.56835
135	TMOD2	tropomodulin 2 (neuronal)	NM_001142885 /// NM_014548	3.8529
136	TRIB2	tribbles homolog 2 (Drosophila)	NM_021643 /// NR_027303	5.43588
137	TSPAN2	tetraspanin 2	NM_005725	3.88498
138	ZBTB10	zinc finger and BTB domain containing 10	NM_001105539 /// NM_023929	4.63318
139	ZCCHC11	zinc finger, CCHC domain containing 11	NM_001009881 /// NM_015269	2.60588
140	ZNF362	zinc finger protein 362	NM_152493	13.8689
141	ZNF697	zinc finger protein 697	NM_001080470	6.2534

## Sheet: Arkusz2
38	ABCA5	ATP-binding cassette, sub-family A (ABC1), member 5	NM_018672 /// NM_172232	3.20682
39	ABHD10	abhydrolase domain containing 10	NM_018394	2.14995
1	ACBD5	acyl-CoA binding domain containing 5	NM_001042473 /// NM_145698 /// NR_024150	-2.26262
2	ACSL1	acyl-CoA synthetase long-chain family member 1	NM_001995	-3.42423
80	ADCY9	adenylate cyclase 9	NM_001116	7.66319
81	ADRBK2	adrenergic, beta, receptor kinase 2	NM_005160	7.56212
1	ALCAM	activated leukocyte cell adhesion molecule	NM_001627	4.72766
82	ANGPTL2	angiopoietin-like 2	NM_012098	3.43664
2	ANKRD44	ankyrin repeat domain 44	NM_001195144 /// NM_153697	3.88847
3	APBB2	amyloid beta (A4) precursor protein-binding, family B, member 2	NM_001166050 /// NM_001166051 /// NM_001166052 /// NM_001166053 /// NM_001166054 /// NM	-3.39018
10	ARHGEF26	Rho guanine nucleotide exchange factor (GEF) 26	NM_015595	-2.03275
83	ARHGEF7	Rho guanine nucleotide exchange factor (GEF) 7	NM_001113511 /// NM_001113512 /// NM_001113513 /// NM_003899 /// NM_145735	5.04312
3	ARL4C	ADP-ribosylation factor-like 4C	NM_005737	4.21092
1	ARL5B	ADP-ribosylation factor-like 5B	NM_178815	-2.62439
2	ARRDC4	arrestin domain containing 4	NM_183376	-4.0286
1	ASAP1	ArfGAP with SH3 domain, ankyrin repeat and PH domain 1	NM_018482	2.63056
84	ASAP1	ArfGAP with SH3 domain, ankyrin repeat and PH domain 1	NM_018482	2.5005
85	B3GALTL	beta 1,3-galactosyltransferase-like	NM_194318	3.68532
40	B4GALT5	UDP-Gal:betaGlcNAc beta 1,4- galactosyltransferase, polypeptide 5	NM_004776	2.14911
3	BACE2	beta-site APP-cleaving enzyme 2	NM_012105 /// NM_138991 /// NM_138992	-2.96162
4	BACH1	BTB and CNC homology 1, basic leucine zipper transcription factor 1	NM_001186 /// NM_206866 /// NR_027655	-2.12922
2	BAG4	BCL2-associated athanogene 4	NM_004874	2.01239
5	BMP2	bone morphogenetic protein 2	NM_001200	-6.24718
3	BNIP2	BCL2/adenovirus E1B 19kDa interacting protein 2	NM_004330	2.13777
4	C16orf52	chromosome 16 open reading frame 52	NM_001164579	2.06521
41	C16orf52	chromosome 16 open reading frame 52	NM_001164579	2.06521
86	C16orf52	chromosome 16 open reading frame 52	NM_001164579	2.06521
5	C3orf14	chromosome 3 open reading frame 14	NM_020685	2.49479
6	C3orf52	chromosome 3 open reading frame 52	NM_001171747 /// NM_024616	-4.06751
7	C6orf203	chromosome 6 open reading frame 203	NM_001142468 /// NM_001142470 /// NM_016487	-2.25669
87	C8orf58	chromosome 8 open reading frame 58	NM_001013842 /// NM_001198827 /// NM_173686	2.5087
88	CALM1	Calmodulin 1 (phosphorylase kinase, delta)	NM_001166106 /// NM_006888	2.50636
6	CAMK2G	calcium/calmodulin-dependent protein kinase II gamma	NM_001222 /// NM_172169 /// NM_172170 /// NM_172171 /// NM_172173	2.03926
7	CBX5	chromobox homolog 5	NM_001127321 /// NM_001127322 /// NM_012117	4.1207
89	CBX5	chromobox homolog 5	NM_001127321 /// NM_001127322 /// NM_012117	4.12079
90	CDK6	cyclin-dependent kinase 6	NM_001145306 /// NM_001259	3.10159
8	CELSR1	cadherin, EGF LAG seven-pass G-type receptor 1 (flamingo homolog, Drosophila)	NM_014246	2.19887
42	CENPF	centromere protein F, 350/400kDa (mitosin)	NM_016343	2.10694
9	CFL2	cofilin 2 (muscle)	NM_021914 /// NM_138638 /// NR_028130 /// NR_028131 /// NR_028132	4.224
43	CFL2	cofilin 2 (muscle)	NM_021914 /// NM_138638 /// NR_028130 /// NR_028131 /// NR_028132	4.22412
91	CFL2	cofilin 2 (muscle)	NM_021914 /// NM_138638 /// NR_028130 /// NR_028131 /// NR_028132	4.22412
40	CHD1	chromodomain helicase DNA binding protein 1	NM_001270	-2.27817
4	CHIC1	cysteine-rich hydrophobic domain 1	NM_001039840	-2.04526
8	CHIC1	cysteine-rich hydrophobic domain 1	NM_001039840	-2.04526
44	CHN1	chimerin (chimaerin) 1	NM_001025201 /// NM_001822	4.24609
45	CLDN11	claudin 11	NM_001185056 /// NM_005602	7.72054
5	CMTM4	CKLF-like MARVEL transmembrane domain containing 4	NM_178818 /// NM_181521	-2.34743
9	COL27A1	collagen, type XXVII, alpha 1	NM_032888	-5.18122
10	COL4A2	collagen, type IV, alpha 2	NM_001846	-5.6194
92	COL9A3	collagen, type IX, alpha 3	NM_001853	7.44674
6	CPEB2	cytoplasmic polyadenylation element binding protein 2	NM_001177381 /// NM_001177382 /// NM_001177383 /// NM_001177384 /// NM_182485 /// NM_18	-3.53826
11	CPEB2	cytoplasmic polyadenylation element binding protein 2	NM_001177381 /// NM_001177382 /// NM_001177383 /// NM_001177384 /// NM_182485 /// NM_18	-3.53826
12	CPEB3	cytoplasmic polyadenylation element binding protein 3	NM_001178137 /// NM_014912	-2.51902
11	CPEB4	cytoplasmic polyadenylation element binding protein 4	NM_030627	-2.3168
13	CPEB4	cytoplasmic polyadenylation element binding protein 4	NM_030627	-2.3168
7	CTH	cystathionase (cystathionine gamma-lyase)	NM_001190463 /// NM_001902 /// NM_153742	-2.45893
46	CTPS2	CTP synthase II	NM_001144002 /// NM_019857 /// NM_175859	2.1559
14	DAPK1	death-associated protein kinase 1	NM_004938	-2.68944
93	DCUN1D2	DCN1, defective in cullin neddylation 1, domain containing 2 (S, cerevisiae)	NM_001014283	2.02516
15	DDX19A	DEAD (Asp-Glu-Ala-As) box polypeptide 19A	NM_018332	-2.83192
8	DHCR24	24-dehydrocholesterol reductase	NM_014762	-2.04349
16	DNAJC10	DnaJ (Hsp40) homolog, subfamily C, member 10	NM_018981	-2.03851
9	DNM3	dynamin 3	NM_001136127 /// NM_015569	-10.9509
10	DOK4	docking protein 4	NM_018110	-2.41734
17	DST	dystonin	NM_001723 /// NM_015548	-2.17498
10	DSTYK	dual serine/threonine and tyrosine protein kinase	NM_015375 /// NM_199462	2.16901
41	DUSP1	dual specificity phosphatase 1	NM_004417	-2.30389
18	DUSP1	dual specificity phosphatase 1	NM_004417	-2.30389
11	DUSP10	dual specificity phosphatase 10	NM_007207 /// NM_144728 /// NM_144729	7.9244
19	DUSP4	dual specificity phosphatase 4	NM_001394 /// NM_057158	-2.40726
11	DUSP7	dual specificity phosphatase 7	NM_001947	-2.36475
20	DUSP7	dual specificity phosphatase 7	NM_001947	-2.36475
21	DYRK2	dual-specificity tyrosine-(Y)-phosphorylation regulated kinase 2	NM_003583 /// NM_006482	-2.23853
22	EDEM3	ER degradation enhancer, mannosidase alpha-like 3	NM_025191	-2.13878
23	EDN1	endothelin 1	NM_001168319 /// NM_001955	-3.3715
24	EEA1	early endosome antigen 1	NM_003566	-3.61992
12	EFCAB4A	EF-hand calcium binding domain 4A	NM_173584	-4.16336
4	EGR1	Early growth response 1	NM_001964	3.28083
47	ELK3	ELK3, ETS-domain protein (SRF accessory protein 2)	NM_005230	3.6524
13	ENPP4	ectonucleotide pyrophosphatase/phosphodiesterase 4	NM_014936	-2.84779
12	EREG	epiregulin	NM_001432	-2.68
14	EREG	epiregulin	NM_001432	-2.6798
12	FAM175A	family with sequence similarity 175, member A	NM_139076	2.17149
94	FARP1	FERM, RhoGEF (ARHGEF) and pleckstrin domain protein 1 (chondrocyte-derived)	NM_001001715 /// NM_005766	2.56644
95	FAS	Fas (TNF receptor superfamily, member 6)	NM_000043 /// NM_152871 /// NM_152872 /// NR_028033 /// NR_028034 /// NR_028035 /// NR_	11.8577
5	FGFR1OP	FGFR1 oncogene partner	NM_007045 /// NM_194429	2.08455
13	FNBP1	formin binding protein 1	NM_015033	6.91605
13	FNDC3B	fibronectin type III domain containing 3B	NM_001135095 /// NM_022763	-2.363
25	FNDC3B	fibronectin type III domain containing 3B	NM_001135095 /// NM_022763	-2.36334
14	FOXF1	forkhead box F1	NM_001451	6.65053
48	FOXF1	forkhead box F1	NM_001451	6.65053
26	FOXP1	forkhead box P1	NM_001012505 /// NM_032682	-2.04138
15	FYTTD1	forty-two-three domain containing 1	NM_001011537 /// NM_032288 /// NR_027840	2.03098
42	FZD5	frizzled homolog 5 (Drosophila)	NM_003468	-2.1675
27	GALNT1	UDP-N-acetyl-alpha-D-galactosamine:polypeptide N-acetylgalactosaminyltransferase 1 (Gal	NM_020474	-2.52315
28	GALNT4	UDP-N-acetyl-alpha-D-galactosamine:polypeptide N-acetylgalactosaminyltransferase 4 (Gal	NM_003774	-2.06052
29	GAN	gigaxonin	NM_022041	-2.25335
49	GATA3	GATA binding protein 3	NM_001002295 /// NM_002051	2.10943
15	GBA /// GBAP1	glucosidase, beta, acid /// glucosidase, beta, acid pseudogene 1	NM_000157 /// NM_001005741 /// NM_001005742 /// NM_001171811 /// NM_001171812 /// NR_00	-3.09848
50	GDPD5	glycerophosphodiester phosphodiesterase domain containing 5	NM_030792	9.34239
	Gene name
43	GJB1	gap junction protein, beta 1, 32kDa	NM_000166 /// NM_001097642	-3.50363
44	GLIS3	GLIS family zinc finger 3	NM_001042413 /// NM_152629	-3.02542
16	GLIS3	GLIS family zinc finger 3	NM_001042413 /// NM_152629	-3.02542
30	GLRX	glutaredoxin (thioltransferase)	NM_001118890 /// NM_002064	-2.23682
96	GOLGA7	golgin A7	NM_001002296 /// NM_001174124 /// NM_016099	2.31995
45	GPC4	glypican 4	NM_001448	-9.953
31	GPC4	glypican 4	NM_001448	-9.95265
97	GPR137C	G protein-coupled receptor 137C	NM_001099652	2.05741
32	GRAMD1B	GRAM domain containing 1B	NM_020716	-6.1901
16	GRHL2	grainyhead-like 2 (Drosophila)	NM_024915	2.28456
46	GRHL3	grainyhead-like 3 (Drosophila)	NM_001195010 /// NM_021180 /// NM_198173 /// NM_198174	-3.12326
98	HAS2	hyaluronan synthase 2	NM_005328	2.49364
47	HBEGF	heparin-binding EGF-like growth factor	NM_001945	-2.32197
33	HBEGF	heparin-binding EGF-like growth factor	NM_001945	-2.32197
34	HDLBP	high density lipoprotein binding protein	NM_005336 /// NM_203346	-2.0606
99	HECTD2	HECT domain containing 2	NM_173497 /// NM_182765	7.38101
100	HIC2	hypermethylated in cancer 2	NM_015094	4.29317
101	HIP1	huntingtin interacting protein 1	NM_005338	15.2186
51	HMGB1	high-mobility group box 1	NM_002128	2.95521
17	HOOK3	hook homolog 3 (Drosophila)	NM_032410	2.323
52	HOOK3	hook homolog 3 (Drosophila)	NM_032410	2.32287
102	HOXA1	homeobox A1	NM_005522 /// NM_153620	2.87628
53	HOXD13	homeobox D13	NM_000523	4.2646
17	HS3ST1	heparan sulfate (glucosamine) 3-O-sulfotransferase 1	NM_005114	-3.01747
35	HS3ST1	heparan sulfate (glucosamine) 3-O-sulfotransferase 1	NM_005114	-3.01747
48	HSPA4L	heat shock 70kDa protein 4-like	NM_014278	-2.0789
36	IDH2	isocitrate dehydrogenase 2 (NADP+), mitochondrial	NM_002168	-2.62993
37	IGSF1	immunoglobulin superfamily, member 1	NM_001170961 /// NM_001170962 /// NM_001170963 /// NM_001555 /// NM_205833	-3.42722
18	INSR	insulin receptor	NM_000208 /// NM_001079817	-3.13467
38	INSR	insulin receptor	NM_000208 /// NM_001079817	-3.13467
103	IRS2	insulin receptor substrate 2	NM_003749	9.95145
39	ITGA1	integrin, alpha 1	NM_181501	-6.45168
104	KATNAL1	katanin p60 subunit A-like 1	NM_001014380 /// NM_032116	19.9254
40	KCNJ3	potassium inwardly-rectifying channel, subfamily J, member 3	NM_002239	-3.97345
14	KCNK1	potassium channel, subfamily K, member 1	NM_002245	-2.12768
41	KCNK6	potassium channel, subfamily K, member 6	NM_004823	-2.30415
54	KCNMB4	potassium large conductance calcium-activated channel, subfamily M, beta member 4	NM_014505	3.60501
42	KCTD15	potassium channel tetramerisation domain containing 15	NM_001129994 /// NM_001129995 /// NM_024076	-12.0134
18	KDM2B	lysine (K)-specific demethylase 2B	NM_001005366 /// NM_032590	2.8126
105	KIF21B	kinesin family member 21B	NM_017596	2.91586
55	KLF12	Kruppel-like factor 12	NM_007249	2.04109
43	KLF9	Kruppel-like factor 9	NM_001206	-5.89938
106	KLHDC8B	kelch domain containing 8B	NM_173546	3.06987
44	KPNA5	karyopherin alpha 5 (importin alpha 6)	NM_002269	-2.00576
107	KREMEN1	kringle containing transmembrane protein 1	NM_001039570 /// NM_032045	2.27649
108	LBH	limb bud and heart development homolog (mouse)	NM_030915	6.37156
109	LEPROTL1	leptin receptor overlapping transcript-like 1	NM_001128208 /// NM_015344	2.01489
45	LGR4	leucine-rich repeat-containing G protein-coupled receptor 4	NM_018490	-7.03404
49	LIMCH1	LIM and calponin homology domains 1	NM_001112717 /// NM_001112718 /// NM_001112719 /// NM_001112720 /// NM_014988	-3.3706
46	LIMS2	LIM and senescent cell antigen-like domains 2	NM_001136037 /// NM_001161403 /// NM_001161404 /// NM_017980 /// NR_027823	-2.35297
50	LIN52	lin-52 homolog (C, elegans)	NM_001024674	-2.07729
110	LINGO1	leucine rich repeat and Ig domain containing 1	NM_032808	2.48661
47	LIPH	lipase, member H	NM_139248	-3.39832
111	LMLN	leishmanolysin-like (metallopeptidase M8 family)	NM_001136049 /// NM_033029 /// NR_026786 /// NR_026787	3.55929
48	LONRF3	LON peptidase N-terminal domain and ring finger 3	NM_001031855 /// NM_024778	-2.28912
112	LOXL4	lysyl oxidase-like 4	NM_032211	10.877
49	LRIG3	leucine-rich repeats and immunoglobulin-like domains 3	NM_001136051 /// NM_153377	-4.80992
113	LRRC10B	leucine rich repeat containing 10B	NM_001145077	3.6335
56	LYN	v-yes-1 Yamaguchi sarcoma viral related oncogene homolog	NM_001111097 /// NM_002350	3.63469
57	LYPD6	LY6/PLAUR domain containing 6	NM_001195685 /// NM_194317	6.55399
58	MAGI2	membrane associated guanylate kinase, WW and PDZ domain containing 2	NM_012301	34.2665
114	MAP3K1	mitogen-activated protein kinase kinase kinase 1	NM_005921	3.87852
19	MAP3K9	mitogen-activated protein kinase kinase kinase 9	NM_033141	-2.02972
50	MAP3K9	mitogen-activated protein kinase kinase kinase 9	NM_033141	-2.02972
115	MAP4K4	mitogen-activated protein kinase kinase kinase kinase 4	NM_004834 /// NM_145686 /// NM_145687	2.63524
51	MAP7D3	MAP7 domain containing 3	NM_001173516 /// NM_001173517 /// NM_024597	-2.0413
19	MBNL2	muscleblind-like 2 (Drosophila)	NM_144778 /// NM_207304	3.33072
59	MDM4	Mdm4 p53 binding protein homolog (mouse)	NM_002393 /// NR_024171	2.65892
116	MDM4	Mdm4 p53 binding protein homolog (mouse)	NM_002393 /// NR_024171	2.65892
20	MEX3A	mex-3 homolog A (C, elegans)	NM_001093725	2.21607
117	MEX3A	mex-3 homolog A (C, elegans)	NM_001093725	2.21607
21	MFAP2	microfibrillar-associated protein 2	NM_001135247 /// NM_001135248 /// NM_002403 /// NM_017459	4.6958
15	MFAP3	microfibrillar-associated protein 3	NM_001135037 /// NM_005927 /// NR_024152	-2.23659
22	MGAT4A	mannosyl (alpha-1,3-)-glycoprotein beta-1,4-N-acetylglucosaminyltransferase, isozyme A	NM_001160154 /// NM_012214	2.26668
60	MGAT4A	mannosyl (alpha-1,3-)-glycoprotein beta-1,4-N-acetylglucosaminyltransferase, isozyme A	NM_001160154 /// NM_012214	2.26668
118	MGAT4A	mannosyl (alpha-1,3-)-glycoprotein beta-1,4-N-acetylglucosaminyltransferase, isozyme A	NM_001160154 /// NM_012214	2.26668
51	MGLL	monoglyceride lipase	NM_001003794 /// NM_007283	-2.14427
52	MIA3	melanoma inhibitory activity family, member 3	NM_198551	-2.07395
20	MMAB	methylmalonic aciduria (cobalamin deficiency) cblB type	NM_052845	-2.41753
61	MMD	monocyte to macrophage differentiation-associated	NM_012329	3.95154
62	MPRIP	myosin phosphatase Rho interacting protein	NM_015134 /// NM_201274	2.08359
23	MSI2	musashi homolog 2 (Drosophila)	NM_138962 /// NM_170721	2.87
63	MSI2	musashi homolog 2 (Drosophila)	NM_138962 /// NM_170721	2.86997
119	MSI2	musashi homolog 2 (Drosophila)	NM_138962 /// NM_170721	2.86997
21	MTF1	metal-regulatory transcription factor 1	NM_005955	-2.25445
22	MTRF1L	mitochondrial translational release factor 1-like	NM_001114184 /// NM_019041	-2.08427
23	MXD1	MAX dimerization protein 1	NM_002357	-2.68904
52	MXD1	MAX dimerization protein 1	NM_002357	-2.68904
16	MYLK	myosin light chain kinase	NM_053025 /// NM_053026 /// NM_053027 /// NM_053028 /// NM_053031 /// NM_053032	-5.43601
24	MYO5A	myosin VA (heavy chain 12, myoxin)	NM_000259 /// NM_001142495	2.03241
24	MYO5B	myosin VB	NM_001080467	-2.58324
53	MYO5B	myosin VB	NM_001080467	-2.58324
64	NCOA1	nuclear receptor coactivator 1	NM_003743 /// NM_147223 /// NM_147233	2.57936
120	NCOA1	nuclear receptor coactivator 1	NM_003743 /// NM_147223 /// NM_147233	2.57936
25	NEK6	NIMA (never in mitosis gene a)-related kinase 6	NM_001145001 /// NM_001166167 /// NM_001166168 /// NM_001166169 /// NM_001166170 /// NM	-3.32871
54	NHLRC3	NHL repeat containing 3	NM_001012754 /// NM_001017370	-2.37583
121	NLN	neurolysin (metallopeptidase M3 family)	NM_020726	2.36991
25	NRP1	neuropilin 1	NM_001024628 /// NM_001024629 /// NM_003873	2.32491
53	NUDT4	nudix (nucleoside diphosphate linked moiety X)-type motif 4	NM_019094 /// NM_199040	-6.64137
65	OAF	OAF homolog (Drosophila)	NM_178507	2.04305
54	ONECUT2	one cut homeobox 2	NM_004852	-10.5216
55	ONECUT2	one cut homeobox 2	NM_004852	-8.89203
56	OSBPL3	oxysterol binding protein-like 3	NM_015550 /// NM_145320 /// NM_145321 /// NM_145322	-2.42434
122	P4HA2	prolyl 4-hydroxylase, alpha polypeptide II	NM_001017973 /// NM_001017974 /// NM_001142598 /// NM_001142599 /// NM_004199	2.22735
57	PAG1	phosphoprotein associated with glycosphingolipid microdomains 1	NM_018440	-7.00649
58	PAK1	p21 protein (Cdc42/Rac)-activated kinase 1	NM_001128620 /// NM_002576	-3.29632
26	PAN3	PAN3 poly(A) specific ribonuclease subunit homolog (S, cerevisiae)	NM_175854	3.04498
26	PAQR5	progestin and adipoQ receptor family member V	NM_001104554 /// NM_017705	-3.52042
123	PARM1	prostate androgen-regulated mucin-like protein 1	NM_015393	2.21453
59	PARP8	poly (ADP-ribose) polymerase family, member 8	NM_001178055 /// NM_001178056 /// NM_024615	-2.23704
124	PBX1	pre-B-cell leukemia homeobox 1	NM_002585	3.4631
27	PDE3B	phosphodiesterase 3B, cGMP-inhibited	NM_000922	-2.86848
60	PDZD8	PDZ domain containing 8	NM_173791	-2.67484
17	PERP	PERP, TP53 apoptosis effector	NM_022121	-2.31727
27	PGM2L1	phosphoglucomutase 2-like 1	NM_173582	12.548
125	PGM2L1	phosphoglucomutase 2-like 1	NM_173582	12.5481
28	PHF17	PHD finger protein 17	NM_024900 /// NM_199320	-2.37695
28	PHLDA1	pleckstrin homology-like domain, family A, member 1	NM_007350	3.1418
6	PIF1	PIF1 5'-to-3' DNA helicase homolog (S, cerevisiae)	NM_025049	2.24543
61	PLEKHH1	pleckstrin homology domain containing, family H (with MyTH4 domain) member 1	NM_020715	-4.55682
62	PLXNA2	plexin A2	NM_025179	-2.5636
63	PLXND1	plexin D1	NM_015103	-6.03969
64	PMAIP1	phorbol-12-myristate-13-acetate-induced protein 1	NM_021127	-3.96506
29	PMEPA1	prostate transmembrane protein, androgen induced 1	NM_020182 /// NM_199169 /// NM_199170 /// NM_199171	5.82259
65	PPARGC1B	peroxisome proliferator-activated receptor gamma, coactivator 1 beta	NM_001172698 /// NM_001172699 /// NM_133263	-3.30378
30	PPFIBP1	PTPRF interacting protein, binding protein 1 (liprin beta 1)	NM_003622 /// NM_177444	2.06276
126	PRDM1	PR domain containing 1, with ZNF domain	NM_001198 /// NM_182907	5.06945
18	PRKACB	protein kinase, cAMP-dependent, catalytic, beta	NM_002731 /// NM_182948 /// NM_207578	-12.2863
31	PRKAR1A	protein kinase, cAMP-dependent, regulatory, type I, alpha (tissue specific extinguisher	NM_002734 /// NM_212471 /// NM_212472	2.00637
66	PRKCA	protein kinase C, alpha	NM_002737	2.28469
67	PROX1	prospero homeobox 1	NM_002763	2.39277
68	PTK7	PTK7 protein tyrosine kinase 7	NM_002821 /// NM_152880 /// NM_152881 /// NM_152882	3.08759
32	RAB11FIP3	RAB11 family interacting protein 3 (class II)	NM_001142272 /// NM_014700	2.41814
66	RAVER2	ribonucleoprotein, PTB-binding 2	NM_018211	-4.973
29	RBM47	RNA binding motif protein 47	NM_001098634 /// NM_019027	-2.21499
67	RCN1	reticulocalbin 1, EF-hand calcium binding domain	NM_002901	-13.1137
127	RGS17	regulator of G-protein signaling 17	NM_012419	12.9295
68	RIMKLA	ribosomal modification protein rimK-like family member A	NM_173642	-2.66172
30	RNF213	ring finger protein 213	NM_020914 /// NM_020954	-3.29568
69	RUNX2	runt-related transcription factor 2	NM_001015051 /// NM_001024630 /// NM_004348	2.34476
55	SATB1	SATB homeobox 1	NM_001131010 /// NM_001195470 /// NM_002971	-2.24025
70	SCD5	stearoyl-CoA desaturase 5	NM_001037582 /// NM_024906	8.91052
69	SEMA4G	sema domain, immunoglobulin domain (Ig), transmembrane domain (TM) and short cytoplasmi	NM_017893	-3.95672
7	SEPT10	septin 10	NM_144710 /// NM_178584	2.13443
128	SESN3	sestrin 3	NM_144665	11.8048
129	SESTD1	SEC14 and spectrin domains 1	NM_178123	3.13832
31	SGMS1	sphingomyelin synthase 1	NM_147156	-2.64414
56	SH3BGRL2	SH3 domain binding glutamic acid-rich protein like 2	NM_031469	-3.6506
32	SHROOM3	shroom family member 3	NM_020859	-4.10254
71	SIPA1L1	Signal-induced proliferation-associated 1 like 1	NM_015556	2.12881
33	SLC19A2	solute carrier family 19 (thiamine transporter), member 2	NM_006996	-2.69482
70	SLC1A4	solute carrier family 1 (glutamate/neutral amino acid transporter), member 4	NM_001193493 /// NM_003038	-2.25576
71	SLC22A23	solute carrier family 22, member 23	NM_015482 /// NM_021945	-5.61381
72	SLC25A4	solute carrier family 25 (mitochondrial carrier; adenine nucleotide translocator), memb	NM_001151	-2.07406
72	SLC26A2	solute carrier family 26 (sulfate transporter), member 2	NM_000112	2.36885
130	SLC26A9	solute carrier family 26, member 9	NM_052934 /// NM_134325	4.35755
34	SLC35A1	solute carrier family 35 (CMP-sialic acid transporter), member A1	NM_001168398 /// NM_006416	-2.72385
57	SLC40A1	solute carrier family 40 (iron-regulated transporter), member 1	NM_014585	-2.31757
73	SLC45A4	solute carrier family 45, member 4	NM_001080431	-2.58535
35	SLC4A4	solute carrier family 4, sodium bicarbonate cotransporter, member 4	NM_001098484 /// NM_001134742 /// NM_003759	-10.3543
58	SLC7A11	solute carrier family 7, (cationic amino acid transporter, y+ system) member 11	NM_014331	-2.91146
8	SOAT1	sterol O-acyltransferase 1	NM_003101	9.72344
33	SOCS2	suppressor of cytokine signaling 2	NM_003877	3.17377
74	SPIRE1	spire homolog 1 (Drosophila)	NM_001128626 /// NM_001128627 /// NM_020148	-8.18913
73	SPRY1	sprouty homolog 1, antagonist of FGF signaling (Drosophila)	NM_005841 /// NM_199327	3.5461
75	ST3GAL1	ST3 beta-galactoside alpha-2,3-sialyltransferase 1	NM_003033 /// NM_173344	-2.80945
59	STAT1	signal transducer and activator of transcription 1, 91kDa	NM_007315 /// NM_139266	-8.70361
74	STRBP	spermatid perinuclear RNA binding protein	NM_001171137 /// NM_018387 /// NR_033234	2.1657
19	STX7	syntaxin 7	NM_003569	-2.15417
76	SULF2	sulfatase 2	NM_001161841 /// NM_018837 /// NM_198596	-3.81557
77	SURF4	surfeit 4	NM_033161	-2.13661
36	SVIP	small VCP/p97-interacting protein	NM_148893	-2.25284
60	TBC1D30	TBC1 domain family, member 30	NM_015279 /// XM_001716833 /// XM_003118948 /// XM_003118949 /// XM_003118950 /// XM_00	-2.04765
75	TBX3	T-box 3	NM_005996 /// NM_016569	2.52253
131	TGDS	TDP-glucose 4,6-dehydratase	NM_014305	2.47889
132	TGFBR3	transforming growth factor, beta receptor III	NM_001195683 /// NM_001195684 /// NM_003243 /// NR_036634	8.61974
34	THBS1	thrombospondin 1	NM_003246	5.863
76	THBS1	thrombospondin 1	NM_003246	5.86395
133	THBS1	thrombospondin 1	NM_003246	5.86395
134	TLR4	toll-like receptor 4	NM_138554 /// NR_024168 /// NR_024169	2.56835
35	TMED8	Transmembrane emp24 protein transport domain containing 8	NM_213601	2.15049
37	TMEM144	transmembrane protein 144	NM_018342	-2.4324
36	TMEM43	Transmembrane protein 43	NM_024334	2.49183
135	TMOD2	tropomodulin 2 (neuronal)	NM_001142885 /// NM_014548	3.8529
78	TNFAIP3	tumor necrosis factor, alpha-induced protein 3	NM_006290	-2.26891
136	TRIB2	tribbles homolog 2 (Drosophila)	NM_021643 /// NR_027303	5.43588
137	TSPAN2	tetraspanin 2	NM_005725	3.88498
61	UBR5	Ubiquitin protein ligase E3 component n-recognin 5	NM_015902	-2.1142
62	UNC13B	unc-13 homolog B (C, elegans)	NM_006377	-3.16581
77	WWC1	WW and C2 domain containing 1	NM_001161661 /// NM_001161662 /// NM_015238	2.47121
78	WWC3	WWC family member 3	NM_015691	5.45078
9	XPO4	exportin 4	NM_022459	2.122
79	XPO4	exportin 4	NM_022459	2.12195
79	YPEL2	yippee-like 2 (Drosophila)	NM_001005404	-3.92194
37	ZBTB10	zinc finger and BTB domain containing 10	NM_001105539 /// NM_023929	4.633
138	ZBTB10	zinc finger and BTB domain containing 10	NM_001105539 /// NM_023929	4.63318
38	ZC3H12C	zinc finger CCCH-type containing 12C	NM_033390	17.2506
139	ZCCHC11	zinc finger, CCHC domain containing 11	NM_001009881 /// NM_015269	2.60588
63	ZCCHC2	zinc finger, CCHC domain containing 2	NM_017742	-2.60182
140	ZNF362	zinc finger protein 362	NM_152493	13.8689
39	ZNF395	zinc finger protein 395	NM_018660	2.75629
64	ZNF532	zinc finger protein 532	NM_018181	-2.33178
141	ZNF697	zinc finger protein 697	NM_001080470	6.2534
Most deregulated miRs and their deregulated predicted and experimental targets in HT29-Snail clones
miR-192-5p				average FC
miR-194-5p				average FC
miR-205-5p				average FC
let-7i-5p				average FC
