# Supplementary material for: Regulation of miRNAs by Snail during epithelial-to-mesenchymal transition in HT29 colon cancer cells
Source: Sci Rep. 2019 Feb 15;9:2165. doi: 10.1038/s41598-019-39200-7 (PMC6377707; doi:10.1038/s41598-019-39200-7)
Supplement: Supplementary file 4 — Supplementary Dataset S4 [file 41598_2019_39200_MOESM4_ESM.xlsx]

## Sheet: MatInspector matches
Supplementary Data S3_MatInspector report of miR 192/194 promotor region analysis.
Seq. name	Accession no.	Gene symbol	GeneID	Matrix Family	Detailed Family Information	Matrix	Detailed Matrix Information	Tissue	Opt.	Start position	End position	Anchor position	Strand	Core sim.	Matrix sim.	Mat. sim. - opt.	Sequence
TempSeq_R9UYSiWX				V$GLIF	GLI zinc finger family	V$GLI1.01	Zinc finger transcription factor GLI1	Cardiovascular System Digestive System Embryonic Structures Endocrine System Heart Islets of Langerhans Pancreas	0.87	4	20	12	+	1	0.959	0.089	tcgacctCCCAggctca
TempSeq_R9UYSiWX				V$EBOX	E-box binding factors	V$USF1.01	Upstream stimulating factor 1	ubiquitous	0.94	13	29	21	-	1	0.956	0.016	gggaTCACttgagcctg
TempSeq_R9UYSiWX				V$NKXH	NKX homeodomain factors	V$NKX25.01	Homeo domain factor Nkx-2.5/Csx, tinman homolog, high affinity sites	Cardiovascular System Central Nervous System Digestive System Embryonic Structures Endocrine System Heart Islets of Langerhans Lung Muscles Myocardium Nervous System Pancreas Prostate Respiratory System Spinal Cord Thyroid Gland Urogenital System	1	14	32	23	+	1	1	0	aggctcAAGTgatcccccg
TempSeq_R9UYSiWX				O$XCPE	Activator-, mediator- and TBP-dependent core promoter element for RNA polymerase II transcription from TATA-less promoters	O$XCPE1.01	X gene core promoter element 1		0.8	23	33	28	-	0.761	0.821	0.021	gcGGGGgatca
TempSeq_R9UYSiWX				V$E2FF	E2F-myc activator/cell cycle regulator	V$E2F1.01	E2F transcription factor 1	ubiquitous	0.97	22	38	30	-	1	0.973	0.003	ctgaGGCGggggatcac
TempSeq_R9UYSiWX				V$GCF2	Transcriptional repressor GC-binding factor 2	V$LRRFIP1.01	Leucine rich repeat (in FLII) interacting protein 1		0.82	24	42	33	+	1	0.877	0.057	gatCCCCcgcctcagcctc
TempSeq_R9UYSiWX				V$PLAG	Pleomorphic adenoma gene	V$PLAG1.01	Pleomorphic adenoma gene (PLAG) 1, a developmentally regulated C2H2 zinc finger protein	Brain Central Nervous System Digestive System Embryonic Structures Endocrine System Nervous System	0.88	22	44	33	-	1	0.917	0.037	aaGAGGctgaggcgggggatcac
TempSeq_R9UYSiWX				V$ZF02	C2H2 zinc finger transcription factors 2	V$ZNF219.01	Kruppel-like zinc finger protein 219	Blood Cells Immune System Leukocytes Lymphocytes Thymus Gland	0.91	22	44	33	+	1	0.915	0.005	gtgatCCCCcgcctcagcctctt
TempSeq_R9UYSiWX				V$MOKF	Mouse Krueppel like factor	V$MOK2.01	Ribonucleoprotein associated zinc finger protein MOK-2 (mouse)		0.74	28	48	38	+	0.75	0.757	0.017	ccccgcctcagccTCTTgagt
TempSeq_R9UYSiWX				V$HAML	Human acute myelogenous leukemia factors	V$AML1.01	AML1/CBFA2 Runt domain binding site	Bone Marrow Cells Bone and Bones Cartilage Connective Tissue Hematopoietic System Skeleton	0.93	50	64	57	-	1	0.946	0.016	gcctGTGGtcccagc
TempSeq_R9UYSiWX				V$ZF06	C2H2 zinc finger transcription factors 6	V$ZBTB7.02	Zinc finger and BTB domain containing 7, Proto-oncogene FBI-1, Pokemon (secondary DNA binding preference)	Blood Cells Immune System Leukocytes Lymphocytes Thymus Gland	0.89	52	64	58	+	1	0.893	0.003	tggGACCacaggc
TempSeq_R9UYSiWX				V$PAX5	PAX-2/5/8 binding sites	V$PAX5.03	PAX5 paired domain protein	Antibody-Producing Cells Endocrine System Immune System Thyroid Gland	0.8	52	80	66	+	0.895	0.827	0.027	tgggaCCACaggcatgcatcaccacacca
TempSeq_R9UYSiWX				V$HOXC	HOX - PBX complexes	V$HOXB4.02	Homeobox B4	Bone Marrow Cells Bone and Bones Brain Central Nervous System Connective Tissue Ear Embryonic Structures Hematopoietic System Immune System Lung Nervous System Phagocytes Respiratory System Skeleton Spinal Cord Thymus Gland	0.84	60	76	68	-	1	0.883	0.043	gtggTGATgcatgcctg
TempSeq_R9UYSiWX				V$OCT1	Octamer binding protein	V$POU3F3.01	POU class 3 homeobox 3 (POU3F3), OTF8	Antibody-Producing Cells Blood Cells Immune System Kidney Leukocytes Lymphocytes Urogenital System	0.81	62	76	69	+	1	0.812	0.002	ggcatGCATcaccac
TempSeq_R9UYSiWX				V$PARF	PAR/bZIP family	V$DBP.01	Albumin D-box binding protein	Brain Central Nervous System Digestive System Endocrine System Liver Muscles Nervous System	0.84	61	77	69	-	0.808	0.851	0.011	tgtggTGATgcatgcct
TempSeq_R9UYSiWX				V$CREB	cAMP-responsive element binding proteins	V$BATF3.01	Basic leucine zipper transcription factor, ATF-like 3	Brain Central Nervous System Endocrine System Nervous System Pineal Gland	0.79	63	83	73	-	0.86	0.798	0.008	gcctGGTGtggtgatgcatgc
TempSeq_R9UYSiWX				V$HAML	Human acute myelogenous leukemia factors	V$AML2.01	RUNX3 (Runt-related transcription factor 3), AML2 (Acute myeloid leukemia 2)	Bone Marrow Cells Bone and Bones Cartilage Connective Tissue Hematopoietic System Skeleton	0.94	66	80	73	-	1	0.946	0.006	tggTGTGgtgatgca
TempSeq_R9UYSiWX				V$SREB	Sterol regulatory element binding proteins	V$SREBP.01	Sterol regulatory element binding protein 1 and 2	Adipose Tissue Connective Tissue Digestive System Liver	0.9	67	81	74	+	1	0.935	0.035	gcaTCACcacaccag
TempSeq_R9UYSiWX				V$BRNF	Brn POU domain factors	V$BRN4.01	POU domain transcription factor brain 4	Brain Central Nervous System Digestive System Ear Embryonic Structures Endocrine System Eye Islets of Langerhans Nervous System Neuroglia Neurons Pancreas	0.89	73	91	82	+	1	0.906	0.016	ccacaccaggcTAATtttt
TempSeq_R9UYSiWX				V$DLXF	Distal-less homeodomain transcription factors	V$DLX3.02	Distal-less homeobox 3	Bone and Bones Brain Cartilage Central Nervous System Connective Tissue Digestive System Ear Embryonic Structures Endocrine System Integumentary System Islets of Langerhans Nervous System Neurons Nose Pancreas Respiratory System Skeleton	0.93	75	93	84	+	1	0.936	0.006	acaccaggcTAATttttta
TempSeq_R9UYSiWX				V$OCT1	Octamer binding protein	V$OCT1.06	Octamer-binding factor 1	Antibody-Producing Cells Blood Cells Immune System Kidney Leukocytes Lymphocytes Urogenital System	0.81	77	91	84	+	1	0.814	0.004	accaggctAATTttt
TempSeq_R9UYSiWX				V$HOMF	Homeodomain transcription factors	V$BARHL2.01	BarH-like homeobox 2	Blood Cells Bone Marrow Cells Bone and Bones Cardiovascular System Cartilage Central Nervous System Connective Tissue Digestive System Ear Embryonic Structures Endocrine System Germ Cells Heart Hematopoietic System Immune System Islets of Langerhans Leukocytes Liver Lymphocytes Muscles Nervous System Ovary Pancreas Skeleton Spinal Cord Thyroid Gland Urogenital System	0.83	77	95	86	+	1	0.83	0	accaggcTAATtttttatt
TempSeq_R9UYSiWX				V$HOXF	Paralog hox genes 1-8 from the four hox clusters A, B, C, D	V$HOXC5.01	Homeobox C5 / Hox-3delta	Antibody-Producing Cells Blood Cells Bone Marrow Cells Bone and Bones Connective Tissue Ear Embryonic Structures Germ Cells Granulocytes Hematopoietic System Immune System Leukocytes Myeloid Cells Phagocytes Skeleton Thymus Gland Urogenital System	0.82	79	97	88	+	1	0.825	0.005	caggctAATTttttatttt
TempSeq_R9UYSiWX				V$CART	Cart-1 (cartilage homeoprotein 1)	V$HESX1.01	HESX homeobox 1, dimeric binding site	Adrenal Glands Bone and Bones Brain Cardiovascular System Central Nervous System Connective Tissue Digestive System Embryonic Structures Endocrine System Eye Heart Immune System Islets of Langerhans Muscle, Skeletal Muscles Myeloid Cells Nervous System Neurons Nose Pancreas Phagocytes Pituitary Gland Skeleton Spinal Cord	0.7	79	99	89	+	1	0.706	0.006	caggcTAATtttttatttttt
TempSeq_R9UYSiWX				V$HNF1	Hepatic Nuclear Factor 1	V$HNF1.02	Hepatic nuclear factor 1	Digestive System Endocrine System Islets of Langerhans Kidney Liver Pancreas Urogenital System	0.77	81	97	89	+	1	0.789	0.019	ggcTAATtttttatttt
TempSeq_R9UYSiWX				V$BRNF	Brn POU domain factors	V$BRN3.01	Brn-3, POU-IV protein class	Brain Central Nervous System Digestive System Ear Embryonic Structures Endocrine System Eye Islets of Langerhans Nervous System Neuroglia Neurons Pancreas	0.78	81	99	90	+	0.75	0.782	0.002	ggctaatttTTTAtttttt
TempSeq_R9UYSiWX				V$SAL1	Spalt-like transcription factor 1	V$SALL1.01	Spalt-like transcription factor 1	Ear Embryonic Structures Kidney Urogenital System	0.96	84	96	90	-	1	0.965	0.005	aaATAAaaaatta
TempSeq_R9UYSiWX				V$FKHD	Fork head domain factors	V$HFH1.01	HNF-3/Fkh Homolog 1 (FOXQ1)	Blood Cells Brain Breast Cartilage Central Nervous System Connective Tissue Ear Endocrine System Eye Immune System Islets of Langerhans Leukocytes Liver Lung Lymphocytes Muscle, Skeletal Muscles Nervous System Ovary Pancreas Pituitary Gland Prostate Testis Thymus Gland Thyroid Gland Urogenital System	0.84	83	99	91	-	1	0.862	0.022	aaaaaaTAAAaaattag
TempSeq_R9UYSiWX				V$ABDB	Abdominal-B type homeodomain transcription factors	V$HOXB9.02	Homeobox B9	Bone Marrow Cells Bone and Bones Central Nervous System Connective Tissue Embryonic Structures Hematopoietic System Integumentary System Nervous System Prostate Skeleton Spinal Cord Urogenital System	0.88	85	101	93	-	1	0.881	0.001	acaaaaaaTAAAaaatt
TempSeq_R9UYSiWX				V$HNF6	Onecut homeodomain factor HNF6	V$OC2.01	CUT-homeodomain transcription factor Onecut-2	Digestive System Embryonic Structures Endocrine System Islets of Langerhans Liver Pancreas	0.82	85	101	93	-	0.75	0.845	0.025	acaaaaAATAaaaaatt
TempSeq_R9UYSiWX				V$SIXF	Sine oculis (SIX) homeodomain factors	V$SIX3.01	Sine oculis homeobox homolog 3	Brain Central Nervous System Ear Embryonic Structures Endocrine System Eye Kidney Muscle, Skeletal Muscles Nervous System Pituitary Gland Urogenital System	0.85	105	119	112	+	0.752	0.866	0.016	gatggggTCTCactg
TempSeq_R9UYSiWX				V$NR2F	Nuclear receptor subfamily 2 factors	V$HNF4.02	Hepatic nuclear factor 4, DR2 sites	Adrenal Glands Digestive System Endocrine System Eye Islets of Langerhans Liver Nervous System Neurons Pancreas Testis Urogenital System	0.76	143	167	155	+	0.75	0.77	0.01	tcctgggctcaAGAGatcctcccac
TempSeq_R9UYSiWX				V$EGRF	EGR/nerve growth factor induced protein C & related factors	V$WT1.02	Wilms Tumor Suppressor	Central Nervous System Endocrine System Kidney Nervous System Testis Urogenital System	0.95	153	171	162	-	1	0.959	0.009	caaggtgGGAGgatctctt
TempSeq_R9UYSiWX				V$BRAC	Brachyury gene, mesoderm developmental factor	V$BRACH.01	Brachyury	Blood Cells Brain Breast Cardiovascular System Central Nervous System Ear Embryonic Structures Endocrine System Heart Immune System Leukocytes Lymphocytes Muscles Myocardium Nervous System Parathyroid Glands Pituitary Gland	0.66	150	178	164	-	1	0.669	0.009	gggagaccaAGGTgggaggatctcttgag
TempSeq_R9UYSiWX				V$SF1F	Vertebrate steroidogenic factor	V$FTF.01	Alpha (1)-fetoprotein transcription factor (FTF), liver receptor homologue-1 (LRH-1)	Adrenal Glands Brain Central Nervous System Endocrine System Leydig Cells Nervous System Ovary Pituitary Gland Testis Urogenital System	0.94	161	175	168	-	1	0.955	0.015	agacCAAGgtgggag
TempSeq_R9UYSiWX				V$IKRS	Ikaros zinc finger family	V$LYF1.01	LyF-1 (Ikaros 1), enriched in B and T lymphocytes	Antibody-Producing Cells Blood Cells Bone Marrow Cells Hematopoietic System Immune System Leukocytes Lymphocytes Thymus Gland	0.98	170	182	176	-	1	0.987	0.007	cttTGGGagacca
TempSeq_R9UYSiWX				V$ZF05	C2H2 zinc finger transcription factors 5	V$ZFP410.01	Zinc finger protein 410, APA-1		0.84	181	195	188	+	1	0.894	0.054	agtgctgGGATgcca
TempSeq_R9UYSiWX				V$TALE	TALE homeodomain class recognizing TG motifs	V$TGIF2LX.01	TGFB-induced factor homeobox 2-like, X-linked, dimeric binding site	Bone Marrow Cells Embryonic Structures Hematopoietic System Nervous System Neurons	0.83	187	203	195	-	0.784	0.921	0.091	tgcacacctGGCAtccc
TempSeq_R9UYSiWX				V$HAND	Twist subfamily of class B bHLH transcription factors	V$TWIST.01	TWIST homolog of drosophila	Antibody-Producing Cells Antigen-Presenting Cells Blood Cells Bone Marrow Cells Bone and Bones Breast Cardiovascular System Connective Tissue Embryonic Structures Heart Hematopoietic System Immune System Integumentary System Leukocytes Lymphocytes Muscles Myocardium Skeleton Thymus Gland	0.94	186	206	196	-	0.952	0.945	0.005	cggtgcaCACCtggcatccca
TempSeq_R9UYSiWX				V$ZFHX	Two-handed zinc finger homeodomain transcription factors	V$SIP1.01	Smad-interacting protein	Embryonic Structures	0.98	191	203	197	-	1	0.996	0.016	tgcacACCTggca
TempSeq_R9UYSiWX				V$MTF1	Metal induced transcription factor	V$MTF-1.02	Metal-regulatory transcription factor 1		0.85	192	206	199	-	0.76	0.856	0.006	cggtgcaCACCtggc
TempSeq_R9UYSiWX				V$YY1F	Activator/repressor binding to transcription initiation site	V$YY1.01	Yin and Yang 1 activator sites	Embryonic Structures	0.82	201	223	212	+	1	0.855	0.035	gcaccgCCATcctcggccttact
TempSeq_R9UYSiWX				V$ETSF	Human and murine ETS1 factors	V$ETV1.02	Ets variant 1	Antibody-Producing Cells Blood Cells Bone Marrow Cells Breast Central Nervous System Endocrine System Germ Cells Hematopoietic System Immune System Leukocytes Myeloid Cells Nervous System Phagocytes Prostate Spinal Cord Testis Urogenital System	0.96	221	241	231	-	1	0.967	0.007	ctgagagaGGAAgagaagagt
TempSeq_R9UYSiWX				V$ZF35	Zinc finger protein ZNF35	V$ZNF35.01	Human zinc finger protein ZNF35		0.96	225	237	231	-	1	0.961	0.001	gagaggAAGAgaa
TempSeq_R9UYSiWX				V$NACA	Nascent polypeptide associated complex and coactivator alpha	V$NACA1.01	Nascent polypeptide-associated complex subunit alpha 1	Muscles	0.92	241	253	247	-	1	0.934	0.014	gaggCAGAggggc
TempSeq_R9UYSiWX				V$GABF	GA-boxes	V$GAGA.01	GAGA-Box		0.78	239	263	251	-	0.75	0.805	0.025	gagggATAGtgaggcagaggggctg
TempSeq_R9UYSiWX				V$CARE	Calcium-response elements	V$CARF.01	Calcium-reponse factor		0.91	248	258	253	-	1	0.941	0.031	atagtGAGGca
TempSeq_R9UYSiWX				V$PRDF	Positive regulatory domain I binding factor	V$PRDM1.02	PRDI (positive regulatory domain I element) binding factor 1	Antibody-Producing Cells Blood Cells Immune System Leukocytes Lymphocytes	0.83	248	266	257	-	0.755	0.831	0.001	aaagaggGATAgtgaggca
TempSeq_R9UYSiWX				V$GABF	GA-boxes	V$GAGA.01	GAGA-Box		0.78	247	271	259	-	0.75	0.795	0.015	cacagAAAGagggatagtgaggcag
TempSeq_R9UYSiWX				V$ZTRE	Zinc transcriptional regulatory element	V$ZTRE.04	3' half site of ZTRE motif		0.94	264	280	272	-	1	0.984	0.044	gggGGAGggcacagaaa
TempSeq_R9UYSiWX				V$NDPK	Nucleoside diphosphate kinase	V$NM23.01	NME/NM23 nucleoside diphosphate kinase1 and 2		0.89	265	281	273	-	1	0.911	0.021	tgGGGGagggcacagaa
TempSeq_R9UYSiWX				V$KLFS	Krueppel like transcription factors	V$BKLF.02	Kruppel-like factor 3 (basic)	Blood Cells Bone Marrow Cells Embryonic Structures Erythrocytes Hematopoietic System	0.93	265	283	274	-	1	0.941	0.011	tgtgggGGAGggcacagaa
TempSeq_R9UYSiWX				V$EGRF	EGR/nerve growth factor induced protein C & related factors	V$WT1.02	Wilms Tumor Suppressor	Central Nervous System Endocrine System Kidney Nervous System Testis Urogenital System	0.95	266	284	275	-	1	0.995	0.045	gtgtgggGGAGggcacaga
TempSeq_R9UYSiWX				V$SP1F	GC-Box factors SP1/GC	V$SP1.01	Stimulating protein 1, ubiquitous zinc finger transcription factor	ubiquitous	0.88	267	283	275	-	0.807	0.891	0.011	tgtggGGGAgggcacag
TempSeq_R9UYSiWX				V$ZF07	C2H2 zinc finger transcription factors 7	V$ZNF263.01	Zinc finger protein 263, ZKSCAN12 (zinc finger protein with KRAB and SCAN domains 12)		0.92	268	282	275	+	1	0.943	0.023	tgtgccCTCCcccac
TempSeq_R9UYSiWX				V$KLFS	Krueppel like transcription factors	V$KLF6.01	Core promoter-binding protein (CPBP) with 3 Krueppel-type zinc fingers (KLF6, ZF9)	Blood Cells Bone Marrow Cells Embryonic Structures Erythrocytes Hematopoietic System	0.89	267	285	276	-	1	0.956	0.066	tgtgtgGGGGagggcacag
TempSeq_R9UYSiWX				V$EGRF	EGR/nerve growth factor induced protein C & related factors	V$WT1.01	Wilms Tumor Suppressor	Central Nervous System Endocrine System Kidney Nervous System Testis Urogenital System	0.92	268	286	277	-	1	0.982	0.062	ctgtgTGGGggagggcaca
TempSeq_R9UYSiWX				V$ZF02	C2H2 zinc finger transcription factors 2	V$ZBTB7.03	Zinc finger and BTB domain containing 7A, pokemon	Blood Cells Immune System Leukocytes Lymphocytes Thymus Gland	0.88	266	288	277	+	0.792	0.905	0.025	tctgtGCCCtcccccacacagcc
TempSeq_R9UYSiWX				V$EGRF	EGR/nerve growth factor induced protein C & related factors	V$EGR2.01	Egr-2/Krox-20 early growth response gene product	Central Nervous System Endocrine System Kidney Nervous System Testis Urogenital System	0.79	270	288	279	-	0.777	0.823	0.033	ggctGTGTgggggagggca
TempSeq_R9UYSiWX				V$INSM	Insulinoma associated factors	V$INSM1.01	Zinc finger protein insulinoma-associated 1 (IA-1) functions as a transcriptional repressor	Digestive System Endocrine System Liver Pancreas	0.9	273	285	279	-	1	0.925	0.025	tgtgtGGGGgagg
TempSeq_R9UYSiWX				V$KLFS	Krueppel like transcription factors	V$KKLF.01	Kidney-enriched kruppel-like factor, KLF15	Blood Cells Bone Marrow Cells Embryonic Structures Erythrocytes Hematopoietic System	0.91	270	288	279	-	1	0.938	0.028	ggctgtgtgGGGGagggca
TempSeq_R9UYSiWX				V$ZF02	C2H2 zinc finger transcription factors 2	V$ZBP89.01	Zinc finger transcription factor ZBP-89	Blood Cells Immune System Leukocytes Lymphocytes Thymus Gland	0.93	268	290	279	+	1	0.979	0.049	tgtgccctCCCCcacacagcccc
TempSeq_R9UYSiWX				V$BEDF	BED subclass of zinc-finger proteins	V$ZBED4.02	Zinc finger, BED-type containing 4; polyG binding sites		0.92	273	287	280	-	1	0.931	0.011	gctgtgtGGGGgagg
TempSeq_R9UYSiWX				V$ZTRE	Zinc transcriptional regulatory element	V$ZTRE.03	5' half site of ZTRE motif		0.95	272	288	280	+	1	0.993	0.043	ccCTCCcccacacagcc
TempSeq_R9UYSiWX				V$CTCF	CTCF and BORIS gene family, transcriptional regulators with 11 highly conserved zinc finger domains	V$CTCF.01	CCCTC-binding factor	Blood Cells Embryonic Structures Endocrine System Erythrocytes Germ Cells Testis Urogenital System	0.8	268	294	281	-	1	0.833	0.033	gtggggggctgtgtGGGGgagggcaca
TempSeq_R9UYSiWX				V$PLAG	Pleomorphic adenoma gene	V$PLAG1.01	Pleomorphic adenoma gene (PLAG) 1, a developmentally regulated C2H2 zinc finger protein	Brain Central Nervous System Digestive System Embryonic Structures Endocrine System Nervous System	0.88	272	294	283	-	0.958	0.928	0.048	gtGGGGggctgtgtgggggaggg
TempSeq_R9UYSiWX				V$ZF02	C2H2 zinc finger transcription factors 2	V$ZNF202.01	Transcriptional repressor, binds to elements found predominantly in genes that participate in lipid metabolism	Blood Cells Immune System Leukocytes Lymphocytes Thymus Gland	0.73	272	294	283	+	1	0.835	0.105	ccctccCCCAcacagccccccac
TempSeq_R9UYSiWX				V$RREB	Ras-responsive element binding protein	V$RREB1.01	Ras-responsive element binding protein 1		0.8	277	291	284	+	1	0.894	0.094	cCCCAcacagccccc
TempSeq_R9UYSiWX				V$SP1F	GC-Box factors SP1/GC	V$TIEG.01	TGFbeta-inducible early gene (TIEG) / Early growth response gene alpha (EGRalpha)	ubiquitous	0.83	277	293	285	-	0.75	0.879	0.049	tgggGGGCtgtgtgggg
TempSeq_R9UYSiWX				V$EGRF	EGR/nerve growth factor induced protein C & related factors	V$WT1.01	Wilms Tumor Suppressor	Central Nervous System Endocrine System Kidney Nervous System Testis Urogenital System	0.92	280	298	289	-	1	0.974	0.054	aagtgTGGGgggctgtgtg
TempSeq_R9UYSiWX				V$INSM	Insulinoma associated factors	V$INSM1.01	Zinc finger protein insulinoma-associated 1 (IA-1) functions as a transcriptional repressor	Digestive System Endocrine System Liver Pancreas	0.9	283	295	289	-	1	0.905	0.005	tgtggGGGGctgt
TempSeq_R9UYSiWX				V$EGRF	EGR/nerve growth factor induced protein C & related factors	V$NGFIC.01	Nerve growth factor-induced protein C	Central Nervous System Endocrine System Kidney Nervous System Testis Urogenital System	0.8	282	300	291	-	0.755	0.837	0.037	agaaGTGTggggggctgtg
TempSeq_R9UYSiWX				V$GLIF	GLI zinc finger family	V$GLIS3.01	GLIS family zinc finger 3, Gli-similar 3	Cardiovascular System Digestive System Embryonic Structures Endocrine System Heart Islets of Langerhans Pancreas	0.88	283	299	291	+	1	0.925	0.045	acagCCCCccacacttc
TempSeq_R9UYSiWX				V$ZF02	C2H2 zinc finger transcription factors 2	V$ZBTB7.01	Zinc finger and BTB domain containing 7, Proto-oncogene FBI-1, Pokemon	Blood Cells Immune System Leukocytes Lymphocytes Thymus Gland	0.9	282	304	293	+	1	0.94	0.04	cacagcCCCCcacacttcttctt
TempSeq_R9UYSiWX				V$ETSF	Human and murine ETS1 factors	V$SPI1.05	SPI-1 proto-oncogene; hematopoietic transcription factor PU.1	Antibody-Producing Cells Blood Cells Bone Marrow Cells Breast Central Nervous System Endocrine System Germ Cells Hematopoietic System Immune System Leukocytes Myeloid Cells Nervous System Phagocytes Prostate Spinal Cord Testis Urogenital System	0.77	288	308	298	-	0.773	0.826	0.056	gactaagaAGAAgtgtggggg
TempSeq_R9UYSiWX				V$GATA	GATA binding factors	V$GATA3.03	GATA-binding protein 3	Blood Cells Bone Marrow Cells Bone and Bones Cardiovascular System Connective Tissue Embryonic Structures Erythrocytes Heart Hematopoietic System Immune System Leukocytes Lymphocytes Muscles Myocardium Skeleton	0.82	305	317	311	-	0.758	0.831	0.011	tgaaGATGagact
TempSeq_R9UYSiWX				V$EVI1	EVI1-myleoid transforming protein	V$MEL1.03	MEL1 (MDS1/EVI1-like gene 1) DNA-binding domain 2	Adipose Tissue Antibody-Producing Cells Blood Cells Bone Marrow Cells Brain Central Nervous System Connective Tissue Erythrocytes Hematopoietic System Immune System Nervous System Neurons Thymus Gland	0.95	304	320	312	-	1	0.995	0.045	agctgaaGATGagacta
TempSeq_R9UYSiWX				V$PCBE	PREB core-binding element	V$PREB.01	Prolactin regulatory element-binding protein		0.86	310	324	317	+	1	0.865	0.005	catctTCAGcttccc
TempSeq_R9UYSiWX				V$MEF3	MEF3 binding sites	V$SIX2.02	Sine oculis homeobox homolog 2	Brain Central Nervous System Ear Embryonic Structures Endocrine System Eye Kidney Muscle, Skeletal Muscles Nervous System Pituitary Gland Urogenital System	0.94	312	324	318	+	1	0.954	0.014	tctTCAGcttccc
TempSeq_R9UYSiWX				V$ZF05	C2H2 zinc finger transcription factors 5	V$ZNF410.02	Zinc finger protein 410		0.68	316	330	323	-	1	0.729	0.049	tcgTATGggaagctg
TempSeq_R9UYSiWX				V$NRSF	Neuron-restrictive silencer factor	V$NRSF.03	Neuron-restrictive silencer factor (17 bp spacer between half sites)	Brain Central Nervous System Nervous System Neurons	0.67	312	342	327	+	1	0.689	0.019	tcttCAGCttcccatacgaggccatcctcat
TempSeq_R9UYSiWX				V$RXRF	RXR heterodimer binding sites	V$THRB.01	Thyroid hormone receptor, beta (ER4 - everted repeat, spacer 4)	Bone and Bones Brain Central Nervous System Connective Tissue Digestive System Ear Endocrine System Integumentary System Liver Nervous System Parathyroid Glands Pituitary Gland Skeleton Thyroid Gland	0.74	315	339	327	-	0.816	0.799	0.059	aggatGGCCtcgtatgggaagctga
TempSeq_R9UYSiWX				V$SRFF	Serum response element binding factor	V$SRF.04	Serum response factor	Cardiovascular System Heart Muscle, Smooth Muscles Myocardium	0.86	318	336	327	-	1	0.874	0.014	atggcctcgTATGggaagc
TempSeq_R9UYSiWX				V$SRFF	Serum response element binding factor	V$SRF.02	Serum response factor	Cardiovascular System Heart Muscle, Smooth Muscles Myocardium	0.84	319	337	328	+	1	0.894	0.054	cttccCATAcgaggccatc
TempSeq_R9UYSiWX				V$LTSM	Localized tandem sequence motif	V$LTSM.01	LTSM elements with 7 bp spacer		0.82	324	338	331	+	1	0.839	0.019	catacgaggcCATCc
TempSeq_R9UYSiWX				V$EVI1	EVI1-myleoid transforming protein	V$MEL1.03	MEL1 (MDS1/EVI1-like gene 1) DNA-binding domain 2	Adipose Tissue Antibody-Producing Cells Blood Cells Bone Marrow Cells Brain Central Nervous System Connective Tissue Erythrocytes Hematopoietic System Immune System Nervous System Neurons Thymus Gland	0.95	328	344	336	-	1	0.979	0.029	tcatgagGATGgcctcg
TempSeq_R9UYSiWX				V$YY1F	Activator/repressor binding to transcription initiation site	V$YY1.01	Yin and Yang 1 activator sites	Embryonic Structures	0.82	327	349	338	+	1	0.833	0.013	acgaggCCATcctcatgaaatca
TempSeq_R9UYSiWX				V$CLOX	CLOX and CLOX homology (CDP) factors	V$CPHX.01	Cytoplasmic polyadenylated homeobox		0.84	329	351	340	-	1	0.862	0.022	ccTGATttcatgaggatggcctc
TempSeq_R9UYSiWX				V$RXRF	RXR heterodimer binding sites	V$THRA.01	Thyroid hormone receptor, alpha (ER4 - everted repeat, spacer 4)	Bone and Bones Brain Central Nervous System Connective Tissue Digestive System Ear Endocrine System Integumentary System Liver Nervous System Parathyroid Glands Pituitary Gland Skeleton Thyroid Gland	0.81	329	353	341	-	0.854	0.837	0.027	tgcctgatttcatgAGGAtggcctc
TempSeq_R9UYSiWX				V$ABDB	Abdominal-B type homeodomain transcription factors	V$HOXC13.02	Homeobox C13 / Hox-3gamma	Bone Marrow Cells Bone and Bones Central Nervous System Connective Tissue Embryonic Structures Hematopoietic System Integumentary System Nervous System Prostate Skeleton Spinal Cord Urogenital System	0.83	334	350	342	+	0.766	0.858	0.028	catcctcaTGAAatcag
TempSeq_R9UYSiWX				V$LTSM	Localized tandem sequence motif	V$LTSM.03	LTSM elements with 8 bp spacer		0.84	335	349	342	+	1	0.972	0.132	ATCCtcatgaaatca
TempSeq_R9UYSiWX				V$DUXF	Double homeobox factors	V$DUX4.01	Double homeobox protein 4	Muscle, Skeletal Muscles	0.73	337	351	344	-	1	0.742	0.012	cctGATTtcatgagg
TempSeq_R9UYSiWX				V$LTFM	Lactotransferrin motif	V$LACTOFERRIN.01	Lactotransferrin and delta-lactoferrin, growth-inhibiting protein 12	Blood Cells Bone Marrow Cells Granulocytes Hematopoietic System Immune System Leukocytes Myeloid Cells Phagocytes	0.89	350	358	354	+	1	0.926	0.036	gGCACtggg
TempSeq_R9UYSiWX				V$GLIF	GLI zinc finger family	V$GLI1.01	Zinc finger transcription factor GLI1	Cardiovascular System Digestive System Embryonic Structures Endocrine System Heart Islets of Langerhans Pancreas	0.87	349	365	357	-	1	0.958	0.088	gggacctCCCAgtgcct
TempSeq_R9UYSiWX				V$NFKB	Nuclear factor kappa B/c-rel	V$NFKAPPAB.01	NF-kappaB	Blood Cells Immune System Leukocytes Myeloid Cells Phagocytes	0.89	353	367	360	-	1	0.939	0.049	caGGGAcctcccagt
TempSeq_R9UYSiWX				V$NFKB	Nuclear factor kappa B/c-rel	V$NFKAPPAB.01	NF-kappaB	Blood Cells Immune System Leukocytes Myeloid Cells Phagocytes	0.89	354	368	361	+	1	0.938	0.048	ctGGGAggtccctgg
TempSeq_R9UYSiWX				V$NOLF	Neuron-specific olfactory factor	V$EBF1.01	Early B-cell factor 1	Antibody-Producing Cells Blood Cells Bone Marrow Cells Hematopoietic System Immune System Leukocytes Lymphocytes Nervous System Neurons Nose Respiratory System	0.88	355	377	366	-	1	0.999	0.119	tgtcagTCCCcagggacctccca
TempSeq_R9UYSiWX				V$AP2F	Activator protein 2	V$TCFAP2A.02	Transcription factor AP-2, alpha	ubiquitous	0.94	360	374	367	+	1	0.964	0.024	ggtcCCTGgggactg
TempSeq_R9UYSiWX				V$NOLF	Neuron-specific olfactory factor	V$EBF1.01	Early B-cell factor 1	Antibody-Producing Cells Blood Cells Bone Marrow Cells Hematopoietic System Immune System Leukocytes Lymphocytes Nervous System Neurons Nose Respiratory System	0.88	356	378	367	+	1	0.939	0.059	gggaggTCCCtggggactgacaa
TempSeq_R9UYSiWX				O$INRE	Core promoter initiator elements	O$DINR.01	Drosophila initiator motifs		0.94	367	377	372	-	1	0.954	0.014	tgTCAGtcccc
TempSeq_R9UYSiWX				V$PBXC	PBX - MEIS complexes	V$PBX3.01	Pre-B-cell leukemia homeobox 3	Bone Marrow Cells Embryonic Structures Hematopoietic System	0.93	365	381	373	+	1	0.945	0.015	ctggggacTGACaagtg
TempSeq_R9UYSiWX				V$TALE	TALE homeodomain class recognizing TG motifs	V$TGIF.01	TG-interacting factor belonging to TALE class of homeodomain factors	Bone Marrow Cells Embryonic Structures Hematopoietic System Nervous System Neurons	1	369	385	377	-	1	1	0	ctggcacttGTCAgtcc
TempSeq_R9UYSiWX				V$HOMF	Homeodomain transcription factors	V$HMX3.01	H6 homeodomain HMX3/Nkx5.1 transcription factor	Blood Cells Bone Marrow Cells Bone and Bones Cardiovascular System Cartilage Central Nervous System Connective Tissue Digestive System Ear Embryonic Structures Endocrine System Germ Cells Heart Hematopoietic System Immune System Islets of Langerhans Leukocytes Liver Lymphocytes Muscles Nervous System Ovary Pancreas Skeleton Spinal Cord Thyroid Gland Urogenital System	0.89	369	387	378	+	1	0.902	0.012	ggactgacAAGTgccagct
TempSeq_R9UYSiWX				V$HAND	Twist subfamily of class B bHLH transcription factors	V$SCX.01	Tendon-specific bHLH transcription factor scleraxis	Antibody-Producing Cells Antigen-Presenting Cells Blood Cells Bone Marrow Cells Bone and Bones Breast Cardiovascular System Connective Tissue Embryonic Structures Heart Hematopoietic System Immune System Integumentary System Leukocytes Lymphocytes Muscles Myocardium Skeleton Thymus Gland	0.91	369	389	379	+	1	0.932	0.022	ggactgacaagTGCCagctgt
TempSeq_R9UYSiWX				V$LTFM	Lactotransferrin motif	V$LACTOFERRIN.01	Lactotransferrin and delta-lactoferrin, growth-inhibiting protein 12	Blood Cells Bone Marrow Cells Granulocytes Hematopoietic System Immune System Leukocytes Myeloid Cells Phagocytes	0.89	375	383	379	-	1	0.968	0.078	gGCACttgt
TempSeq_R9UYSiWX				V$RUSH	SWI/SNF related nucleophosphoproteins with a RING finger DNA binding motif	V$SMARCA3.02	SWI/SNF related, matrix associated, actin dependent regulator of chromatin, subfamily a, member 3		0.98	374	384	379	-	1	0.993	0.013	tggcACTTgtc
TempSeq_R9UYSiWX				V$MYRF	Myelin regulatory factors	V$MYRF.01	Myelin regulatory factor		0.91	377	389	383	+	1	0.949	0.039	aagtgCCAGctgt
TempSeq_R9UYSiWX				V$PEG3	Imprinted transcription factor PEG3	V$PEG3.01	Paternally expressed 3	Embryonic Structures Germ Cells	0.83	377	391	384	+	0.944	0.898	0.068	aagtgccagcTGTCc
TempSeq_R9UYSiWX				V$TALE	TALE homeodomain class recognizing TG motifs	V$TGIF2LX.01	TGFB-induced factor homeobox 2-like, X-linked, dimeric binding site	Bone Marrow Cells Embryonic Structures Hematopoietic System Nervous System Neurons	0.83	376	392	384	-	0.784	0.926	0.096	gggacagctGGCActtg
TempSeq_R9UYSiWX				V$MYOD	Myoblast determining factors	V$TCF21.02	Transcription factor 21	Antibody-Producing Cells Antigen-Presenting Cells Embryonic Structures Endocrine System Germ Cells Immune System Muscle, Skeletal Muscles Thymus Gland Urogenital System	0.95	377	393	385	+	1	0.991	0.041	aagtgccAGCTgtccct
TempSeq_R9UYSiWX				V$AP4R	AP4 and related proteins	V$AP4.03	Activating enhancer binding protein 4		0.96	378	394	386	+	1	0.989	0.029	agtgccaGCTGtccctt
TempSeq_R9UYSiWX				V$HAND	Twist subfamily of class B bHLH transcription factors	V$HAND2_E12.01	Heterodimers of the bHLH transcription factors HAND2 (Thing2) and E12	Antibody-Producing Cells Antigen-Presenting Cells Blood Cells Bone Marrow Cells Bone and Bones Breast Cardiovascular System Connective Tissue Embryonic Structures Heart Hematopoietic System Immune System Integumentary System Leukocytes Lymphocytes Muscles Myocardium Skeleton Thymus Gland	0.75	376	396	386	+	0.752	0.773	0.023	caagtgccagcTGTCccttgc
TempSeq_R9UYSiWX				V$MYOD	Myoblast determining factors	V$MYOGENIN.03	Myogenic bHLH protein myogenin (myf4)	Antibody-Producing Cells Antigen-Presenting Cells Embryonic Structures Endocrine System Germ Cells Immune System Muscle, Skeletal Muscles Thymus Gland Urogenital System	0.9	378	394	386	-	1	0.975	0.075	aagggaCAGCtggcact
TempSeq_R9UYSiWX				V$NEUR	NeuroD, Beta2, HLH domain	V$ATOH1.01	Atonal homolog 1, HATH1, MATH-1	Antibody-Producing Cells Antigen-Presenting Cells Blood Cells Bone Marrow Cells Brain Central Nervous System Digestive System Ear Embryonic Structures Endocrine System Eye Hematopoietic System Immune System Islets of Langerhans Leukocytes Lymphocytes Nervous System Neuroglia Neurons Nose Pancreas Respiratory System Spinal Cord Thymus Gland	0.95	379	393	386	+	0.939	0.984	0.034	gtgcCAGCtgtccct
TempSeq_R9UYSiWX				V$TALE	TALE homeodomain class recognizing TG motifs	V$MRG1.02	TALE homeobox protein Meis 2, dimeric binding site	Bone Marrow Cells Embryonic Structures Hematopoietic System Nervous System Neurons	0.75	379	395	387	+	1	0.801	0.051	gtgcCAGCtgtcccttg
TempSeq_R9UYSiWX				V$GABF	GA-boxes	V$GAGA.01	GAGA-Box		0.78	384	408	396	-	1	0.834	0.054	ggcagAGAGacagcaagggacagct
TempSeq_R9UYSiWX				V$PBXC	PBX - MEIS complexes	V$PBX3.01	Pre-B-cell leukemia homeobox 3	Bone Marrow Cells Embryonic Structures Hematopoietic System	0.93	393	409	401	-	0.844	0.957	0.027	gggcagagAGACagcaa
TempSeq_R9UYSiWX				V$NACA	Nascent polypeptide associated complex and coactivator alpha	V$NACA1.01	Nascent polypeptide-associated complex subunit alpha 1	Muscles	0.92	398	410	404	-	1	0.95	0.03	ggggCAGAgagac
TempSeq_R9UYSiWX				V$AP2F	Activator protein 2	V$TCFAP2B.01	Transcription factor AP-2, beta	ubiquitous	0.86	403	417	410	+	1	0.881	0.021	tctGCCCcatggctg
TempSeq_R9UYSiWX				V$AP2F	Activator protein 2	V$TCFAP2B.01	Transcription factor AP-2, beta	ubiquitous	0.86	404	418	411	-	0.808	0.892	0.032	gcaGCCAtggggcag
TempSeq_R9UYSiWX				V$CTCF	CTCF and BORIS gene family, transcriptional regulators with 11 highly conserved zinc finger domains	V$CTCF.02	Insulator protein CTCF (CCCTC-binding factor)	Blood Cells Embryonic Structures Endocrine System Erythrocytes Germ Cells Testis Urogenital System	0.69	399	425	412	+	0.75	0.713	0.023	tctctctgccccatggcTGCAgcaggg
TempSeq_R9UYSiWX				V$CTCF	CTCF and BORIS gene family, transcriptional regulators with 11 highly conserved zinc finger domains	V$CTCF.02	Insulator protein CTCF (CCCTC-binding factor)	Blood Cells Embryonic Structures Endocrine System Erythrocytes Germ Cells Testis Urogenital System	0.69	399	425	412	-	1	0.716	0.026	ccctgctgcagccatggGGCAgagaga
TempSeq_R9UYSiWX				V$OAZF	Olfactory associated zinc finger protein	V$ROAZ.01	Rat C2H2 Zn finger protein involved in olfactory neuronal differentiation		0.73	404	420	412	-	0.75	0.748	0.018	ctGCAGccatggggcag
TempSeq_R9UYSiWX				V$HAND	Twist subfamily of class B bHLH transcription factors	V$TAL1_E2A.02	T-cell acute lymphocytic leukemia 1, SCL	Antibody-Producing Cells Antigen-Presenting Cells Blood Cells Bone Marrow Cells Bone and Bones Breast Cardiovascular System Connective Tissue Embryonic Structures Heart Hematopoietic System Immune System Integumentary System Leukocytes Lymphocytes Muscles Myocardium Skeleton Thymus Gland	0.98	411	431	421	+	1	0.995	0.015	atggctgCAGCagggagggtg
TempSeq_R9UYSiWX				V$ZTRE	Zinc transcriptional regulatory element	V$ZTRE.03	5' half site of ZTRE motif		0.95	413	429	421	-	1	0.995	0.045	ccCTCCctgctgcagcc
TempSeq_R9UYSiWX				V$KLFS	Krueppel like transcription factors	V$EKLF.01	Erythroid krueppel like factor (EKLF)	Blood Cells Bone Marrow Cells Embryonic Structures Erythrocytes Hematopoietic System	0.89	416	434	425	+	1	0.97	0.08	tgcagcagggaGGGTgggc
TempSeq_R9UYSiWX				V$KLFS	Krueppel like transcription factors	V$BKLF.02	Kruppel-like factor 3 (basic)	Blood Cells Bone Marrow Cells Embryonic Structures Erythrocytes Hematopoietic System	0.93	418	436	427	+	1	0.94	0.01	cagcagGGAGggtgggcaa
TempSeq_R9UYSiWX				V$GLIF	GLI zinc finger family	V$GLI3.02	GLI-Kruppel family member GLI3	Cardiovascular System Digestive System Embryonic Structures Endocrine System Heart Islets of Langerhans Pancreas	0.88	420	436	428	-	1	0.899	0.019	ttgcCCACcctccctgc
TempSeq_R9UYSiWX				V$NDPK	Nucleoside diphosphate kinase	V$NM23.01	NME/NM23 nucleoside diphosphate kinase1 and 2		0.89	420	436	428	+	0.949	0.906	0.016	gcAGGGagggtgggcaa
TempSeq_R9UYSiWX				V$SPZ1	Testis-specific bHLH-Zip transcription factors	V$SPZ1.01	Spermatogenic Zip 1 transcription factor		0.94	423	433	428	+	1	0.958	0.018	gGGAGggtggg
TempSeq_R9UYSiWX				V$NRSF	Neuron-restrictive silencer factor	V$NRSF.03	Neuron-restrictive silencer factor (17 bp spacer between half sites)	Brain Central Nervous System Nervous System Neurons	0.67	414	444	429	+	1	0.671	0.001	gctgCAGCagggagggtgggcaaagggcaga
TempSeq_R9UYSiWX				V$ZTRE	Zinc transcriptional regulatory element	V$ZTRE.04	3' half site of ZTRE motif		0.94	421	437	429	+	1	0.998	0.058	cagGGAGggtgggcaaa
TempSeq_R9UYSiWX				V$SAL2	Spalt-like transcription factor 2	V$SALL2.01	Zinc finger protein Spalt-2, sal-like 2, p150(sal2)		0.91	425	435	430	+	1	0.955	0.045	gaggGTGGgca
TempSeq_R9UYSiWX				V$KLFS	Krueppel like transcription factors	V$KLF2.01	Krueppel-like factor 2 (lung) (LKLF)	Blood Cells Bone Marrow Cells Embryonic Structures Erythrocytes Hematopoietic System	0.98	422	440	431	+	1	0.982	0.002	agggaGGGTgggcaaaggg
TempSeq_R9UYSiWX				V$NDPK	Nucleoside diphosphate kinase	V$NM23.01	NME/NM23 nucleoside diphosphate kinase1 and 2		0.89	424	440	432	+	0.949	0.939	0.049	ggAGGGtgggcaaaggg
TempSeq_R9UYSiWX				V$PERO	Peroxisome proliferator-activated receptor	V$PPARG.02	Peroxisome proliferator-activated receptor gamma	Adipose Tissue Connective Tissue Digestive System Liver	0.88	423	445	434	+	1	0.937	0.057	gggagggtgggcAAAGggcagag
TempSeq_R9UYSiWX				V$PLAG	Pleomorphic adenoma gene	V$PLAG1.01	Pleomorphic adenoma gene (PLAG) 1, a developmentally regulated C2H2 zinc finger protein	Brain Central Nervous System Digestive System Embryonic Structures Endocrine System Nervous System	0.88	423	445	434	+	1	0.895	0.015	ggGAGGgtgggcaaagggcagag
TempSeq_R9UYSiWX				V$ESRR	Estrogen-related receptors	V$ESRRG.01	Estrogen-related receptor gamma, homodimer DR4 binding site	Connective Tissue Digestive System Embryonic Structures Liver Muscle, Skeletal Muscles	0.73	424	446	435	+	0.817	0.758	0.028	ggagggtgggcaaaGGGCagagg
TempSeq_R9UYSiWX				V$NR2F	Nuclear receptor subfamily 2 factors	V$HNF4.03	Hepatic nuclear factor 4, DR1 sites	Adrenal Glands Digestive System Endocrine System Eye Islets of Langerhans Liver Nervous System Neurons Pancreas Testis Urogenital System	0.83	424	448	436	+	1	0.976	0.146	ggagggtgggCAAAgggcagaggtg
TempSeq_R9UYSiWX				V$RXRF	RXR heterodimer binding sites	V$RAR_RXR.01	Retinoic acid receptor / retinoid X receptor heterodimer, DR1 sites	Bone and Bones Brain Central Nervous System Connective Tissue Digestive System Ear Endocrine System Integumentary System Liver Nervous System Parathyroid Glands Pituitary Gland Skeleton Thyroid Gland	0.78	426	450	438	+	0.808	0.841	0.061	agggtgggcaaAGGGcagaggtgac
TempSeq_R9UYSiWX				V$NBRE	NGFI-B response elements, nur subfamily of nuclear receptors	V$NBRE.01	Monomers of the nur subfamily of nuclear receptors (nur77, nurr1, nor-1)	Adrenal Glands Brain Central Nervous System Endocrine System Immune System Leydig Cells Nervous System Neurons Testis Thymus Gland Urogenital System	0.86	432	446	439	+	1	0.86	0	ggcaAAGGgcagagg
TempSeq_R9UYSiWX				V$PERO	Peroxisome proliferator-activated receptor	V$PPARG.02	Peroxisome proliferator-activated receptor gamma	Adipose Tissue Connective Tissue Digestive System Liver	0.88	430	452	441	+	0.892	0.945	0.065	tgggcaaagggcAGAGgtgacag
TempSeq_R9UYSiWX				V$NACA	Nascent polypeptide associated complex and coactivator alpha	V$NACA1.01	Nascent polypeptide-associated complex subunit alpha 1	Muscles	0.92	437	449	443	+	1	0.95	0.03	agggCAGAggtga
TempSeq_R9UYSiWX				V$NR2F	Nuclear receptor subfamily 2 factors	V$TR2_TR4.01	DR1 binding sites for TR2 homodimers or TR2/TR4 heterodimers	Adrenal Glands Digestive System Endocrine System Eye Islets of Langerhans Liver Nervous System Neurons Pancreas Testis Urogenital System	0.77	431	455	443	+	0.75	0.897	0.127	gggcaaagggcagaGGTGacagtgg
TempSeq_R9UYSiWX				V$RXRF	RXR heterodimer binding sites	V$RXRA.01	Retinoid X receptor alpha homodimer, DR1 sites	Bone and Bones Brain Central Nervous System Connective Tissue Digestive System Ear Endocrine System Integumentary System Liver Nervous System Parathyroid Glands Pituitary Gland Skeleton Thyroid Gland	0.83	433	457	445	+	0.756	0.852	0.022	gcaaagggcagaGGTGacagtggcc
TempSeq_R9UYSiWX				V$BRAC	Brachyury gene, mesoderm developmental factor	V$TBX20.02	T-box transcription factor TBX20	Blood Cells Brain Breast Cardiovascular System Central Nervous System Ear Embryonic Structures Endocrine System Heart Immune System Leukocytes Lymphocytes Muscles Myocardium Nervous System Parathyroid Glands Pituitary Gland	0.89	432	460	446	+	1	0.907	0.017	ggcaaagggcagaggtGACAgtggccaaa
TempSeq_R9UYSiWX				V$EREF	Estrogen response elements	V$ER.03	Estrogen response elements (ER alpha), IR3 sites	Breast Endocrine System Ovary Urogenital System	0.81	442	460	451	-	0.809	0.828	0.018	tttggccactgtCACCtct
TempSeq_R9UYSiWX				V$PPAR	Peroxisome proliferator activated receptor homodimers	V$PPARG.01	Pal3 motif, bound by a PPAR-gamma homodimer, IR3 sites	Adipose Tissue Connective Tissue	0.67	440	462	451	-	0.794	0.7	0.03	ggtTTGGccactgtcacctctgc
TempSeq_R9UYSiWX				V$TALE	TALE homeodomain class recognizing TG motifs	V$MEIS1.01	Binding site for monomeric Meis1 homeodomain protein	Bone Marrow Cells Embryonic Structures Hematopoietic System Nervous System Neurons	0.95	443	459	451	-	1	0.957	0.007	ttggccacTGTCacctc
TempSeq_R9UYSiWX				V$RXRF	RXR heterodimer binding sites	V$VDR_RXR.01	VDR/RXR Vitamin D receptor RXR heterodimer, DR3 sites	Bone and Bones Brain Central Nervous System Connective Tissue Digestive System Ear Endocrine System Integumentary System Liver Nervous System Parathyroid Glands Pituitary Gland Skeleton Thyroid Gland	0.85	440	464	452	+	0.75	0.884	0.034	gcagaggtgacaGTGGccaaacctg
TempSeq_R9UYSiWX				V$KLFS	Krueppel like transcription factors	V$KLF12.01	Krueppel-like factor 12 (AP-2rep)	Blood Cells Bone Marrow Cells Embryonic Structures Erythrocytes Hematopoietic System	0.91	445	463	454	+	1	0.931	0.021	ggtgacaGTGGccaaacct
TempSeq_R9UYSiWX				V$PAX2	PAX-2 binding sites	V$PAX2.01	Zebrafish PAX2 paired domain protein	Ear Embryonic Structures Kidney Urogenital System	0.78	448	470	459	+	1	0.927	0.147	gacagtggccaaacctgAAACtg
TempSeq_R9UYSiWX				V$IRFF	Interferon regulatory factors	V$ISRE.01	Interferon-stimulated response element	Antibody-Producing Cells Antigen-Presenting Cells Blood Cells Bone Marrow Cells Hematopoietic System Immune System Leukocytes Lymphocytes Monocytes Myeloid Cells Phagocytes	0.81	450	474	462	+	1	0.866	0.056	cagtggccaaacctGAAActgaggc
TempSeq_R9UYSiWX				V$MEF3	MEF3 binding sites	V$SIX2.02	Sine oculis homeobox homolog 2	Brain Central Nervous System Ear Embryonic Structures Endocrine System Eye Kidney Muscle, Skeletal Muscles Nervous System Pituitary Gland Urogenital System	0.94	456	468	462	-	1	0.959	0.019	gttTCAGgtttgg
TempSeq_R9UYSiWX				V$IRFF	Interferon regulatory factors	V$IRF4.02	Interferon regulatory factor 4	Antibody-Producing Cells Antigen-Presenting Cells Blood Cells Bone Marrow Cells Hematopoietic System Immune System Leukocytes Lymphocytes Monocytes Myeloid Cells Phagocytes	0.69	456	480	468	+	1	0.713	0.023	ccaaacctGAAActgaggcccagct
TempSeq_R9UYSiWX				V$CARE	Calcium-response elements	V$CARF.01	Calcium-reponse factor		0.91	465	475	470	+	1	0.956	0.046	aaactGAGGcc
TempSeq_R9UYSiWX				V$PAX6	PAX-4/PAX-6 paired domain binding sites	V$PAX6.02	PAX6 paired domain and homeodomain are required for binding to this site	Brain Central Nervous System Digestive System Embryonic Structures Endocrine System Eye Islets of Langerhans Nervous System Neurons Pancreas	0.87	466	484	475	+	1	0.889	0.019	aactgaggcCCAGctctgg
TempSeq_R9UYSiWX				V$AP4R	AP4 and related proteins	V$AP4.01	Activator protein 4		0.85	471	487	479	+	1	0.854	0.004	aggccCAGCtctggttg
TempSeq_R9UYSiWX				V$CEBP	Ccaat/Enhancer Binding Protein	V$CEBPA.01	CCAAT/enhancer binding protein alpha	Adipose Tissue Bone Marrow Cells Connective Tissue Digestive System Hematopoietic System Immune System Liver Myeloid Cells Phagocytes	0.94	481	495	488	+	0.972	0.952	0.012	ctggttggGAAAgaa
TempSeq_R9UYSiWX				V$RBPF	RBPJ - kappa	V$RBPJK.02	Mammalian transcriptional repressor RBP-Jkappa/CBF1	Antibody-Producing Cells Immune System	0.94	482	494	488	+	1	0.944	0.004	tggtTGGGaaaga
TempSeq_R9UYSiWX				V$IKRS	Ikaros zinc finger family	V$IK2.01	Ikaros 2, potential regulator of lymphocyte differentiation	Antibody-Producing Cells Blood Cells Bone Marrow Cells Hematopoietic System Immune System Leukocytes Lymphocytes Thymus Gland	0.98	483	495	489	+	1	0.987	0.007	ggttGGGAaagaa
TempSeq_R9UYSiWX				V$XBBF	X-box binding factors	V$RFX5.02	Regulatory factor X 5	Antibody-Producing Cells Blood Cells Endocrine System Immune System Leukocytes Lymphocytes Testis Urogenital System	0.73	481	499	490	-	0.85	0.749	0.019	ttGTTTctttcccaaccag
TempSeq_R9UYSiWX				V$XBBF	X-box binding factors	V$RFX1.01	X-box binding protein RFX1	Antibody-Producing Cells Blood Cells Endocrine System Immune System Leukocytes Lymphocytes Testis Urogenital System	0.89	490	508	499	+	0.882	0.92	0.03	aaagaaacaagGAAAcaaa
TempSeq_R9UYSiWX				V$DMRT	DM domain-containing transcription factors	V$DMRT7.01	Doublesex and mab-3 related transcription factor 7	Embryonic Structures Endocrine System Germ Cells Ovary Testis Urogenital System	0.81	492	512	502	-	0.946	0.835	0.025	ttatTTTGtttccttgtttct
TempSeq_R9UYSiWX				V$ETSF	Human and murine ETS1 factors	V$ERG.02	v-ets erythroblastosis virus E26 oncogene homolog	Antibody-Producing Cells Blood Cells Bone Marrow Cells Breast Central Nervous System Endocrine System Germ Cells Hematopoietic System Immune System Leukocytes Myeloid Cells Nervous System Phagocytes Prostate Spinal Cord Testis Urogenital System	0.93	492	512	502	+	1	0.947	0.017	agaaacaaGGAAacaaaataa
TempSeq_R9UYSiWX				V$FKHD	Fork head domain factors	V$FOXP1.01	Forkhead box P1	Blood Cells Brain Breast Cartilage Central Nervous System Connective Tissue Ear Endocrine System Eye Immune System Islets of Langerhans Leukocytes Liver Lung Lymphocytes Muscle, Skeletal Muscles Nervous System Ovary Pancreas Pituitary Gland Prostate Testis Thymus Gland Thyroid Gland Urogenital System	0.93	495	511	503	+	1	0.95	0.02	aacaaggAAACaaaata
TempSeq_R9UYSiWX				V$NFAT	Nuclear factor of activated T-cells	V$NFAT.01	Nuclear factor of activated T-cells	Blood Cells Cardiovascular System Cartilage Connective Tissue Heart Immune System Leukocytes Lymphocytes Myeloid Cells	0.95	494	512	503	+	1	0.961	0.011	aaacaaGGAAacaaaataa
TempSeq_R9UYSiWX				V$NFAT	Nuclear factor of activated T-cells	V$NFAT5.01	Nuclear factor of activated T-cells 5	Blood Cells Cardiovascular System Cartilage Connective Tissue Heart Immune System Leukocytes Lymphocytes Myeloid Cells	0.83	496	514	505	+	1	0.885	0.055	acaaGGAAacaaaataact
TempSeq_R9UYSiWX				V$HNF1	Hepatic Nuclear Factor 1	V$HNF1.01	Hepatic nuclear factor 1	Digestive System Endocrine System Islets of Langerhans Kidney Liver Pancreas Urogenital System	0.8	498	514	506	-	1	0.811	0.011	aGTTAttttgtttcctt
TempSeq_R9UYSiWX				V$FKHD	Fork head domain factors	V$FHXB.01	Fork head homologous X binds DNA with a dual sequence specificity (FHXA and FHXB)	Blood Cells Brain Breast Cartilage Central Nervous System Connective Tissue Ear Endocrine System Eye Immune System Islets of Langerhans Leukocytes Liver Lung Lymphocytes Muscle, Skeletal Muscles Nervous System Ovary Pancreas Pituitary Gland Prostate Testis Thymus Gland Thyroid Gland Urogenital System	0.83	500	516	508	+	0.818	0.854	0.024	ggaaacAAAAtaacttg
TempSeq_R9UYSiWX				V$EVI1	EVI1-myleoid transforming protein	V$EVI1.06	Ecotropic viral integration site 1 encoded factor, amino-terminal zinc finger domain	Adipose Tissue Antibody-Producing Cells Blood Cells Bone Marrow Cells Brain Central Nervous System Connective Tissue Erythrocytes Hematopoietic System Immune System Nervous System Neurons Thymus Gland	0.83	501	517	509	+	0.75	0.875	0.045	gaaacaAAATaacttgg
TempSeq_R9UYSiWX				V$AIRE	Autoimmune regulatory element binding factor	V$AIRE.02	Autoimmune regulator	Blood Cells Immune System Leukocytes Lymphocytes Thymus Gland	0.75	503	517	510	-	0.766	0.76	0.01	ccaagttattTTGTt
TempSeq_R9UYSiWX				V$PERO	Peroxisome proliferator-activated receptor	V$PPARG.02	Peroxisome proliferator-activated receptor gamma	Adipose Tissue Connective Tissue Digestive System Liver	0.88	510	532	521	+	0.892	0.88	0	taacttggggacAGAGggcgtgg
TempSeq_R9UYSiWX				V$NR2F	Nuclear receptor subfamily 2 factors	V$COUP.01	Chicken ovalbumin upstream promoter 1 (COUP-TFI) and chicken ovalbumin upstream promoter 2 (COUP-TFII), DR1 sites	Adrenal Glands Digestive System Endocrine System Eye Islets of Langerhans Liver Nervous System Neurons Pancreas Testis Urogenital System	0.82	511	535	523	+	0.75	0.834	0.014	aacttggggacagAGGGcgtggggt
TempSeq_R9UYSiWX				V$RXRF	RXR heterodimer binding sites	V$VDR_RXR.01	VDR/RXR Vitamin D receptor RXR heterodimer, DR3 sites	Bone and Bones Brain Central Nervous System Connective Tissue Digestive System Ear Endocrine System Integumentary System Liver Nervous System Parathyroid Glands Pituitary Gland Skeleton Thyroid Gland	0.85	511	535	523	+	1	0.887	0.037	aacttggggacaGAGGgcgtggggt
TempSeq_R9UYSiWX				V$HNFP	Histone nuclear factor P	V$HINFP.01	Histone H4 transcription factor, MIZF, dimeric binding site		0.72	515	533	524	+	0.776	0.744	0.024	tgGGGAcagagggcgtggg
TempSeq_R9UYSiWX				V$RXRF	RXR heterodimer binding sites	V$RAR_RXR.01	Retinoic acid receptor / retinoid X receptor heterodimer, DR1 sites	Bone and Bones Brain Central Nervous System Connective Tissue Digestive System Ear Endocrine System Integumentary System Liver Nervous System Parathyroid Glands Pituitary Gland Skeleton Thyroid Gland	0.78	513	537	525	+	0.808	0.806	0.026	cttggggacagAGGGcgtggggtca
TempSeq_R9UYSiWX				V$MIZ1	Myc-interacting Zn finger protein 1	V$MIZ1.01	Myc-interacting Zn finger protein 1, zinc finger and BTB domain containing 17 (ZBTB17)		0.96	521	531	526	-	1	1	0.04	cacgcCCTCtg
TempSeq_R9UYSiWX				V$EBOX	E-box binding factors	V$MAX.03	MYC associated factor X	ubiquitous	0.9	520	536	528	-	1	0.901	0.001	gacccCACGccctctgt
TempSeq_R9UYSiWX				V$SP1F	GC-Box factors SP1/GC	V$SP4.01	Sp4 transcription factor	ubiquitous	0.87	520	536	528	+	1	0.888	0.018	acagagGGCGtggggtc
TempSeq_R9UYSiWX				V$AHRR	AHR-arnt heterodimers and AHR-related factors	V$AHRARNT.03	DRE (dioxin response elements), XRE (xenobiotic response elements) bound by AHR/ARNT heterodimers	Digestive System Liver	0.95	517	541	529	+	1	0.956	0.006	gggacagaggGCGTggggtcatcag
TempSeq_R9UYSiWX				V$HASF	HIF-1 ancillary sequence family	V$HAS.01	HIF-1 ancillary sequence		0.91	524	534	529	-	1	0.923	0.013	cccCACGccct
TempSeq_R9UYSiWX				V$KLFS	Krueppel like transcription factors	V$GKLF.03	Gut-enriched Krueppel-like factor / KLF4	Blood Cells Bone Marrow Cells Embryonic Structures Erythrocytes Hematopoietic System	0.98	520	538	529	+	1	0.985	0.005	acagagggcGTGGggtcat
TempSeq_R9UYSiWX				V$ESRR	Estrogen-related receptors	V$ESRRA.02	Estrogen-related receptor alpha (secondary DNA binding preference)	Connective Tissue Digestive System Embryonic Structures Liver Muscle, Skeletal Muscles	0.9	519	541	530	+	1	0.939	0.039	gacagagggcgtggGGTCatcag
TempSeq_R9UYSiWX				V$GLIF	GLI zinc finger family	V$GLIS2.01	GLIS family zinc finger 2	Cardiovascular System Digestive System Embryonic Structures Endocrine System Heart Islets of Langerhans Pancreas	0.86	522	538	530	-	1	0.908	0.048	atgaCCCCacgccctct
TempSeq_R9UYSiWX				V$RXRF	RXR heterodimer binding sites	V$RXRA.01	Retinoid X receptor alpha homodimer, DR1 sites	Bone and Bones Brain Central Nervous System Connective Tissue Digestive System Ear Endocrine System Integumentary System Liver Nervous System Parathyroid Glands Pituitary Gland Skeleton Thyroid Gland	0.83	521	545	533	+	1	0.831	0.001	cagagggcgtggGGTCatcagagcg
TempSeq_R9UYSiWX				V$SREB	Sterol regulatory element binding proteins	V$SREBP.02	Sterol regulatory element binding protein	Adipose Tissue Connective Tissue Digestive System Liver	0.8	526	540	533	-	0.75	0.896	0.096	tgaTGACcccacgcc
TempSeq_R9UYSiWX				V$E2FF	E2F-myc activator/cell cycle regulator	V$E2F1_DP2.01	E2F-1/DP-2 heterodimeric complex	ubiquitous	0.78	538	554	546	+	0.819	0.831	0.051	tcagAGCGggcaaaggc
TempSeq_R9UYSiWX				V$NR2F	Nuclear receptor subfamily 2 factors	V$HNF4.01	Hepatic nuclear factor 4, DR1 sites	Adrenal Glands Digestive System Endocrine System Eye Islets of Langerhans Liver Nervous System Neurons Pancreas Testis Urogenital System	0.82	538	562	550	+	1	0.877	0.057	tcagagcgggCAAAggctgcccagg
TempSeq_R9UYSiWX				V$ABDB	Abdominal-B type homeodomain transcription factors	V$HOXB9.01	Abd-B-like homeodomain protein Hoxb-9	Bone Marrow Cells Bone and Bones Central Nervous System Connective Tissue Embryonic Structures Hematopoietic System Integumentary System Nervous System Prostate Skeleton Spinal Cord Urogenital System	0.88	560	576	568	+	1	0.903	0.023	aggagttgTAAAtccga
TempSeq_R9UYSiWX				V$PAX5	PAX-2/5/8 binding sites	V$PAX5.03	PAX5 paired domain protein	Antibody-Producing Cells Endocrine System Immune System Thyroid Gland	0.8	555	583	569	-	0.842	0.809	0.009	gagcgGCTCggatttacaactcctgggca
TempSeq_R9UYSiWX				V$HOXC	HOX - PBX complexes	V$MEIS1.03	Meis homeobox 1	Bone Marrow Cells Bone and Bones Brain Central Nervous System Connective Tissue Ear Embryonic Structures Hematopoietic System Immune System Lung Nervous System Phagocytes Respiratory System Skeleton Spinal Cord Thymus Gland	0.85	562	578	570	-	1	0.871	0.021	gctcgGATTtacaactc
TempSeq_R9UYSiWX				O$VTBP	Vertebrate TATA binding protein factor	O$MTATA.01	Muscle TATA box		0.84	563	579	571	+	1	0.864	0.024	agttgTAAAtccgagcc
TempSeq_R9UYSiWX				V$GFI1	Growth factor independence transcriptional repressor	V$GFI1.01	Growth factor independence 1 zinc finger protein acts as transcriptional repressor	Blood Cells Bone Marrow Cells Ear Erythrocytes Granulocytes Hematopoietic System Immune System Leukocytes Lymphocytes Myeloid Cells Phagocytes Thymus Gland	0.96	567	581	574	+	1	0.964	0.004	gtaAATCcgagccgc
TempSeq_R9UYSiWX				V$BARB	Barbiturate-inducible element box from pro+eukaryotic genes	V$BARBIE.01	Barbiturate-inducible element		0.88	581	595	588	-	1	0.881	0.001	tcatAAAGccgggag
TempSeq_R9UYSiWX				O$VTBP	Vertebrate TATA binding protein factor	O$MTATA.01	Muscle TATA box		0.84	581	597	589	-	1	0.859	0.019	cctcaTAAAgccgggag
TempSeq_R9UYSiWX				V$ABDB	Abdominal-B type homeodomain transcription factors	V$HOXC13.02	Homeobox C13 / Hox-3gamma	Bone Marrow Cells Bone and Bones Central Nervous System Connective Tissue Embryonic Structures Hematopoietic System Integumentary System Nervous System Prostate Skeleton Spinal Cord Urogenital System	0.83	584	600	592	-	1	0.915	0.085	cggcctcaTAAAgccgg
TempSeq_R9UYSiWX				V$RREB	Ras-responsive element binding protein	V$RREB1.01	Ras-responsive element binding protein 1		0.8	594	608	601	-	1	0.819	0.019	cCCCAaatcggcctc
TempSeq_R9UYSiWX				V$RXRF	RXR heterodimer binding sites	V$RXR_RXR.01	Retinoid X receptor homodimer, DR1 sites	Bone and Bones Brain Central Nervous System Connective Tissue Digestive System Ear Endocrine System Integumentary System Liver Nervous System Parathyroid Glands Pituitary Gland Skeleton Thyroid Gland	0.78	602	626	614	-	0.833	0.788	0.008	ggcaaagtccagGCTCaaccccaaa
TempSeq_R9UYSiWX				V$NR2F	Nuclear receptor subfamily 2 factors	V$HNF4G.01	Hepatocyte nuclear factor 4 gamma (NR2A2), DR1 sites	Adrenal Glands Digestive System Endocrine System Eye Islets of Langerhans Liver Nervous System Neurons Pancreas Testis Urogenital System	0.93	610	634	622	-	1	0.998	0.068	ccttcctgggcAAAGtccaggctca
TempSeq_R9UYSiWX				V$PERO	Peroxisome proliferator-activated receptor	V$PPARG.02	Peroxisome proliferator-activated receptor gamma	Adipose Tissue Connective Tissue Digestive System Liver	0.88	613	635	624	-	1	0.904	0.024	tccttcctgggcAAAGtccaggc
TempSeq_R9UYSiWX				V$CEBP	Ccaat/Enhancer Binding Protein	V$CEBPE.02	CCAAT/enhancer binding protein (C/EBP), epsilon	Adipose Tissue Bone Marrow Cells Connective Tissue Digestive System Hematopoietic System Immune System Liver Myeloid Cells Phagocytes	0.97	619	633	626	-	1	0.973	0.003	cttcctggGCAAagt
TempSeq_R9UYSiWX				V$STAT	Signal transducer and activator of transcription	V$STAT6.01	STAT6: signal transducer and activator of transcription 6	Blood Cells Bone Marrow Cells Breast Hematopoietic System Immune System Leukocytes Lymphocytes Myeloid Cells Phagocytes	0.84	619	637	628	+	0.759	0.864	0.024	acttTGCCcaggaaggagt
TempSeq_R9UYSiWX				V$NRSF	Neuron-restrictive silencer factor	V$NRSF.03	Neuron-restrictive silencer factor (17 bp spacer between half sites)	Brain Central Nervous System Nervous System Neurons	0.67	615	645	630	-	1	0.688	0.018	ctgcCAGCactccttcctgggcaaagtccag
TempSeq_R9UYSiWX				V$ETSF	Human and murine ETS1 factors	V$ETV1.02	Ets variant 1	Antibody-Producing Cells Blood Cells Bone Marrow Cells Breast Central Nervous System Endocrine System Germ Cells Hematopoietic System Immune System Leukocytes Myeloid Cells Nervous System Phagocytes Prostate Spinal Cord Testis Urogenital System	0.96	621	641	631	+	1	0.991	0.031	tttgcccaGGAAggagtgctg
TempSeq_R9UYSiWX				V$THAP	THAP domain containing protein	V$THAP1.01	THAP domain containing, apoptosis associated protein	Brain Central Nervous System Nervous System	0.9	635	645	640	+	1	0.94	0.04	agtgctGGCAg
TempSeq_R9UYSiWX				V$ZF13	C2H2 zinc finger transcription factors 13	V$ZNF435.01	Zinc finger and SCAN domain containing 16		0.67	631	649	640	-	0.75	0.675	0.005	tgTGCTgccagcactcctt
TempSeq_R9UYSiWX				V$ZF13	C2H2 zinc finger transcription factors 13	V$ZNF435.01	Zinc finger and SCAN domain containing 16		0.67	635	653	644	+	0.75	0.695	0.025	agTGCTggcagcacacggg
TempSeq_R9UYSiWX				V$EBOX	E-box binding factors	V$CMYC.02	Myelocytomatosis oncogene (c-myc proto-oncogene)	ubiquitous	0.92	642	658	650	-	1	0.935	0.015	ggcgcccCGTGtgctgc
TempSeq_R9UYSiWX				V$GREF	Glucocorticoid responsive and related elements	V$ARE.03	Androgene receptor binding site, IR3 sites	Breast Endocrine System Leydig Cells Ovary Prostate Testis Urogenital System	0.87	642	660	651	-	0.869	0.889	0.019	ctggcgccccgtGTGCtgc
TempSeq_R9UYSiWX				V$E2FF	E2F-myc activator/cell cycle regulator	V$E2F3.02	E2F transcription factor 3 (secondary DNA binding preference)	ubiquitous	0.86	646	662	654	-	1	0.871	0.011	acctgGCGCcccgtgtg
TempSeq_R9UYSiWX				V$SMAD	Vertebrate SMAD family of transcription factors	V$GC_SBE.01	GC-rich Smad1/5 binding element	Embryonic Structures Kidney Urogenital System	0.94	650	660	655	+	0.899	0.963	0.023	cggggCGCCag
TempSeq_R9UYSiWX				V$E2FF	E2F-myc activator/cell cycle regulator	V$E2F3.02	E2F transcription factor 3 (secondary DNA binding preference)	ubiquitous	0.86	649	665	657	+	1	0.911	0.051	acgggGCGCcaggtgtg
TempSeq_R9UYSiWX				V$SNAI	Snail family of zinc finger transcription factors binding to E-box motifs	V$SCRT2.01	Scratch homolog 2, zinc finger protein, transcriptional repressor scratch 2	Breast Embryonic Structures	0.83	654	664	659	+	1	0.831	0.001	gcgcCAGGtgt
TempSeq_R9UYSiWX				V$HAND	Twist subfamily of class B bHLH transcription factors	V$TWIST.01	TWIST homolog of drosophila	Antibody-Producing Cells Antigen-Presenting Cells Blood Cells Bone Marrow Cells Bone and Bones Breast Cardiovascular System Connective Tissue Embryonic Structures Heart Hematopoietic System Immune System Integumentary System Leukocytes Lymphocytes Muscles Myocardium Skeleton Thymus Gland	0.94	650	670	660	-	0.952	0.977	0.037	gggcccaCACCtggcgccccg
TempSeq_R9UYSiWX				V$HAND	Twist subfamily of class B bHLH transcription factors	V$TAL1_E2A.01	Complex of Lmo2 bound to Tal-1, E2A proteins, and GATA-1, half-site 1	Antibody-Producing Cells Antigen-Presenting Cells Blood Cells Bone Marrow Cells Bone and Bones Breast Cardiovascular System Connective Tissue Embryonic Structures Heart Hematopoietic System Immune System Integumentary System Leukocytes Lymphocytes Muscles Myocardium Skeleton Thymus Gland	0.98	651	671	661	+	1	0.986	0.006	ggggcgcCAGGtgtgggcccc
TempSeq_R9UYSiWX				V$ZFHX	Two-handed zinc finger homeodomain transcription factors	V$SIP1.01	Smad-interacting protein	Embryonic Structures	0.98	655	667	661	-	1	0.99	0.01	cccacACCTggcg
TempSeq_R9UYSiWX				V$BRAC	Brachyury gene, mesoderm developmental factor	V$EOMES.02	Eomesodermin, TBR-2 (secondary DNA binding preference)	Blood Cells Brain Breast Cardiovascular System Central Nervous System Ear Embryonic Structures Endocrine System Heart Immune System Leukocytes Lymphocytes Muscles Myocardium Nervous System Parathyroid Glands Pituitary Gland	0.88	650	678	664	+	1	0.923	0.043	cggggcgccaGGTGtgggccccggatgat
TempSeq_R9UYSiWX				V$DMTF	Cyclin D binding myb-like transcription factor	V$DMP1.01	Cyclin D-interacting myb-like protein, DMTF1 - cyclin D binding myb-like transcription factor 1		0.82	667	681	674	+	1	0.925	0.105	gccccGGATgataag
TempSeq_R9UYSiWX				V$ETSF	Human and murine ETS1 factors	V$ETV4.01	Ets variant 4	Antibody-Producing Cells Blood Cells Bone Marrow Cells Breast Central Nervous System Endocrine System Germ Cells Hematopoietic System Immune System Leukocytes Myeloid Cells Nervous System Phagocytes Prostate Spinal Cord Testis Urogenital System	0.86	664	684	674	+	1	0.875	0.015	tgggcccCGGAtgataagaag
TempSeq_R9UYSiWX				V$GATA	GATA binding factors	V$GATA2.01	GATA-binding factor 2	Blood Cells Bone Marrow Cells Bone and Bones Cardiovascular System Connective Tissue Embryonic Structures Erythrocytes Heart Hematopoietic System Immune System Leukocytes Lymphocytes Muscles Myocardium Skeleton	0.92	672	684	678	+	1	0.967	0.047	ggatGATAagaag
TempSeq_R9UYSiWX				V$OCT1	Octamer binding protein	V$OCT.01	Octamer binding site (OCT1/OCT2)	Antibody-Producing Cells Blood Cells Immune System Kidney Leukocytes Lymphocytes Urogenital System	0.78	671	685	678	+	0.857	0.785	0.005	cggATGAtaagaagc
TempSeq_R9UYSiWX				V$HEAT	Heat shock factors	V$HSF2.02	Heat shock factor 2	ubiquitous	0.95	668	692	680	+	1	0.961	0.011	ccccggatgataAGAAgcctcggtg
TempSeq_R9UYSiWX				V$PROX	Prospero-related homeobox	V$PROX1.01	Prospero homeobox protein 1, dimeric binding site	Ear Embryonic Structures Eye Immune System	0.78	678	690	684	+	0.752	0.781	0.001	taaGAAGcctcgg
TempSeq_R9UYSiWX				V$RXRF	RXR heterodimer binding sites	V$LXRE.02	Highly conserved DR1 element selected by LXRbeta/RXR heterodimers	Bone and Bones Brain Central Nervous System Connective Tissue Digestive System Ear Endocrine System Integumentary System Liver Nervous System Parathyroid Glands Pituitary Gland Skeleton Thyroid Gland	0.69	688	712	700	-	1	0.694	0.004	ccccaGGTCcatggtcttttcaccg
TempSeq_R9UYSiWX				V$NR2F	Nuclear receptor subfamily 2 factors	V$NR2F6.01	ERBA-related gene-2, homodimer DR1 binding site	Adrenal Glands Digestive System Endocrine System Eye Islets of Langerhans Liver Nervous System Neurons Pancreas Testis Urogenital System	0.76	690	714	702	-	0.756	0.832	0.072	ggccccaggtccATGGtcttttcac
TempSeq_R9UYSiWX				V$NR2F	Nuclear receptor subfamily 2 factors	V$HNF4A.03	Hepatic nuclear factor 4alpha homodimer, DR1 sites (specific for HNF4A - H4-SBM)	Adrenal Glands Digestive System Endocrine System Eye Islets of Langerhans Liver Nervous System Neurons Pancreas Testis Urogenital System	0.83	696	720	708	-	1	0.863	0.033	cttcgtggccccagGTCCatggtct
TempSeq_R9UYSiWX				V$AP2F	Activator protein 2	V$TCFAP2A.02	Transcription factor AP-2, alpha	ubiquitous	0.94	702	716	709	+	1	0.951	0.011	tggaCCTGgggccac
TempSeq_R9UYSiWX				V$ZF35	Zinc finger protein ZNF35	V$ZNF35.01	Human zinc finger protein ZNF35		0.96	712	724	718	+	1	0.984	0.024	gccacgAAGActg
TempSeq_R9UYSiWX				V$ZF02	C2H2 zinc finger transcription factors 2	V$ZNF300.01	KRAB-containing zinc finger protein 300	Blood Cells Immune System Leukocytes Lymphocytes Thymus Gland	0.99	712	734	723	-	1	0.994	0.004	ctgggctCCCCagtcttcgtggc
TempSeq_R9UYSiWX				V$PLAG	Pleomorphic adenoma gene	V$PLAGL1.01	Pleiomorphic adenoma gene-like 1	Brain Central Nervous System Digestive System Embryonic Structures Endocrine System Nervous System	0.87	713	735	724	-	0.799	0.893	0.023	cctggGCTCcccagtcttcgtgg
TempSeq_R9UYSiWX				V$XBBF	X-box binding factors	V$XBOX.01	Motif bound by regulatory factor X (RFX) proteins	Antibody-Producing Cells Blood Cells Endocrine System Immune System Leukocytes Lymphocytes Testis Urogenital System	0.9	723	741	732	-	0.875	0.924	0.024	cactcacctGGGCtcccca
TempSeq_R9UYSiWX				V$PLAG	Pleomorphic adenoma gene	V$PLAGL1.01	Pleiomorphic adenoma gene-like 1	Brain Central Nervous System Digestive System Embryonic Structures Endocrine System Nervous System	0.87	722	744	733	+	0.799	0.891	0.021	ctgggGAGCccaggtgagtgggc
TempSeq_R9UYSiWX				V$ZFHX	Two-handed zinc finger homeodomain transcription factors	V$ZEB1.01	Zinc finger E-box binding homeobox 1 (AREB6, DELTAEF1)	Embryonic Structures	0.98	729	741	735	-	1	0.995	0.015	cactcACCTgggc
TempSeq_R9UYSiWX				V$GLIF	GLI zinc finger family	V$GLI3.02	GLI-Kruppel family member GLI3	Cardiovascular System Digestive System Embryonic Structures Endocrine System Heart Islets of Langerhans Pancreas	0.88	730	746	738	-	1	0.893	0.013	atgcCCACtcacctggg
TempSeq_R9UYSiWX				V$NR2F	Nuclear receptor subfamily 2 factors	V$TR2_TR4.01	DR1 binding sites for TR2 homodimers or TR2/TR4 heterodimers	Adrenal Glands Digestive System Endocrine System Eye Islets of Langerhans Liver Nervous System Neurons Pancreas Testis Urogenital System	0.77	727	751	739	+	0.75	0.803	0.033	gagcccaggtgagtGGGCatgggac
TempSeq_R9UYSiWX				V$NKXH	NKX homeodomain factors	V$NKX25.05	Homeodomain factor Nkx-2.5/Csx	Cardiovascular System Central Nervous System Digestive System Embryonic Structures Endocrine System Heart Islets of Langerhans Lung Muscles Myocardium Nervous System Pancreas Prostate Respiratory System Spinal Cord Thyroid Gland Urogenital System	0.97	731	749	740	+	1	0.981	0.011	ccaggTGAGtgggcatggg
TempSeq_R9UYSiWX				V$EGRF	EGR/nerve growth factor induced protein C & related factors	V$EGR2.01	Egr-2/Krox-20 early growth response gene product	Central Nervous System Endocrine System Kidney Nervous System Testis Urogenital System	0.79	733	751	742	+	0.782	0.811	0.021	aggtGAGTgggcatgggac
TempSeq_R9UYSiWX				V$CREB	cAMP-responsive element binding proteins	V$TAXCREB.02	Tax/CREB complex	Brain Central Nervous System Endocrine System Nervous System Pineal Gland	0.71	738	758	748	-	0.75	0.73	0.02	ggagagTGTCccatgcccact
TempSeq_R9UYSiWX				V$CHRE	Carbohydrate response elements, consist of two E box motifs separated by 5 bp	V$CHREBP_MLX.01	Carbohydrate response element binding protein (CHREBP) and Max-like protein X (Mlx) bind as heterodimers to glucose-responsive promoters	Adipose Tissue Digestive System Endocrine System Islets of Langerhans Liver Pancreas	0.82	744	760	752	+	0.867	0.824	0.004	CATGggacactctccag
TempSeq_R9UYSiWX				V$TAIP	TGF-beta induced apoptosis proteins	V$CSRNP1.01	Cysteine-serine-rich nuclear protein 1 (AXUD1, AXIN1 up-regulated 1)		1	750	756	753	-	1	1	0	AGAGtgt
TempSeq_R9UYSiWX				V$NRSF	Neuron-restrictive silencer factor	V$NRSF.04	Neuron-restrictive silencer factor	Brain Central Nervous System Nervous System Neurons	0.71	747	777	762	-	0.787	0.719	0.009	ccgccttcgGCAGggctctggagagtgtccc
TempSeq_R9UYSiWX				V$WHNF	Winged helix binding sites	V$WHN.01	Winged helix protein, involved in hair keratinization and thymus epithelium differentiation	Blood Cells Embryonic Structures Eye Immune System Integumentary System Leukocytes Lymphocytes Nervous System Neurons Thymus Gland	0.95	775	785	780	+	1	0.956	0.006	cggACGCcagg
TempSeq_R9UYSiWX				V$ZF11	C2H2 zinc finger transcription factors 11	V$ZBTB3.01	Zinc finger and BTB domain containing 3		0.95	780	790	785	+	0.867	0.954	0.004	gccaGGCAggg
TempSeq_R9UYSiWX				V$CART	Cart-1 (cartilage homeoprotein 1)	V$ISX.01	Intestine-specific homeobox	Adrenal Glands Bone and Bones Brain Cardiovascular System Central Nervous System Connective Tissue Digestive System Embryonic Structures Endocrine System Eye Heart Immune System Islets of Langerhans Muscle, Skeletal Muscles Myeloid Cells Nervous System Neurons Nose Pancreas Phagocytes Pituitary Gland Skeleton Spinal Cord	0.85	791	811	801	-	1	0.948	0.098	ggaaccAATTggagaccgggg
TempSeq_R9UYSiWX				V$CLOX	CLOX and CLOX homology (CDP) factors	V$CDP.02	Transcriptional repressor CDP		0.94	791	813	802	-	1	0.956	0.016	cgggaacCAATtggagaccgggg
TempSeq_R9UYSiWX				V$HBOX	Homeobox transcription factors	V$GBX1.01	Gastrulation brain homeobox 1	Brain Cardiovascular System Central Nervous System Digestive System Ear Embryonic Structures Endocrine System Eye Islets of Langerhans Muscle, Smooth Muscles Nervous System Neurons Pancreas Spinal Cord	0.86	794	812	803	-	1	0.891	0.031	gggaaccAATTggagaccg
TempSeq_R9UYSiWX				V$HOMF	Homeodomain transcription factors	V$NOBOX.02	NOBOX oogenesis homeobox	Blood Cells Bone Marrow Cells Bone and Bones Cardiovascular System Cartilage Central Nervous System Connective Tissue Digestive System Ear Embryonic Structures Endocrine System Germ Cells Heart Hematopoietic System Immune System Islets of Langerhans Leukocytes Liver Lymphocytes Muscles Nervous System Ovary Pancreas Skeleton Spinal Cord Thyroid Gland Urogenital System	0.89	794	812	803	+	1	0.904	0.014	cggtctccAATTggttccc
TempSeq_R9UYSiWX				V$NKX1	NK1 homeobox transcription factors	V$NKX11.01	NK1 homeobox 1, SAX2		0.84	795	811	803	-	1	0.865	0.025	ggaaccAATTggagacc
TempSeq_R9UYSiWX				V$CAAT	CCAAT binding factors	V$NFY.01	Nuclear factor Y (Y-box binding factor)	ubiquitous	0.9	797	811	804	-	1	0.944	0.044	ggaaCCAAttggaga
TempSeq_R9UYSiWX				V$HBOX	Homeobox transcription factors	V$GBX1.01	Gastrulation brain homeobox 1	Brain Cardiovascular System Central Nervous System Digestive System Ear Embryonic Structures Endocrine System Eye Islets of Langerhans Muscle, Smooth Muscles Nervous System Neurons Pancreas Spinal Cord	0.86	795	813	804	+	1	0.868	0.008	ggtctccAATTggttcccg
TempSeq_R9UYSiWX				V$HOMF	Homeodomain transcription factors	V$NOBOX.02	NOBOX oogenesis homeobox	Blood Cells Bone Marrow Cells Bone and Bones Cardiovascular System Cartilage Central Nervous System Connective Tissue Digestive System Ear Embryonic Structures Endocrine System Germ Cells Heart Hematopoietic System Immune System Islets of Langerhans Leukocytes Liver Lymphocytes Muscles Nervous System Ovary Pancreas Skeleton Spinal Cord Thyroid Gland Urogenital System	0.89	795	813	804	-	1	0.91	0.02	cgggaaccAATTggagacc
TempSeq_R9UYSiWX				V$CART	Cart-1 (cartilage homeoprotein 1)	V$ISX.01	Intestine-specific homeobox	Adrenal Glands Bone and Bones Brain Cardiovascular System Central Nervous System Connective Tissue Digestive System Embryonic Structures Endocrine System Eye Heart Immune System Islets of Langerhans Muscle, Skeletal Muscles Myeloid Cells Nervous System Neurons Nose Pancreas Phagocytes Pituitary Gland Skeleton Spinal Cord	0.85	796	816	806	+	1	0.952	0.102	gtctccAATTggttcccgccc
TempSeq_R9UYSiWX				V$PLAG	Pleomorphic adenoma gene	V$PLAG1.02	Pleomorphic adenoma gene 1	Brain Central Nervous System Digestive System Embryonic Structures Endocrine System Nervous System	0.97	798	820	809	-	1	1	0.03	caGGGGgcgggaaccaattggag
TempSeq_R9UYSiWX				O$XCPE	Activator-, mediator- and TBP-dependent core promoter element for RNA polymerase II transcription from TATA-less promoters	O$XCPE1.01	X gene core promoter element 1		0.8	806	816	811	-	1	0.953	0.153	ggGCGGgaacc
TempSeq_R9UYSiWX				V$E2FF	E2F-myc activator/cell cycle regulator	V$E2F4.01	E2F transcription factor 4, p107/p130-binding protein	ubiquitous	0.96	803	819	811	-	1	1	0.04	aggggGCGGgaaccaat
TempSeq_R9UYSiWX				V$SP1F	GC-Box factors SP1/GC	V$SP4.01	Sp4 transcription factor	ubiquitous	0.87	805	821	813	-	1	0.986	0.116	acagggGGCGggaacca
TempSeq_R9UYSiWX				V$KLFS	Krueppel like transcription factors	V$KLF6.01	Core promoter-binding protein (CPBP) with 3 Krueppel-type zinc fingers (KLF6, ZF9)	Blood Cells Bone Marrow Cells Embryonic Structures Erythrocytes Hematopoietic System	0.89	805	823	814	-	1	0.968	0.078	ttacagGGGGcgggaacca
TempSeq_R9UYSiWX				V$EGRF	EGR/nerve growth factor induced protein C & related factors	V$EGR1.03	EGR1, early growth response 1	Central Nervous System Endocrine System Kidney Nervous System Testis Urogenital System	0.84	806	824	815	-	1	0.865	0.025	gttacagGGGGcgggaacc
TempSeq_R9UYSiWX				V$INSM	Insulinoma associated factors	V$INSM1.01	Zinc finger protein insulinoma-associated 1 (IA-1) functions as a transcriptional repressor	Digestive System Endocrine System Liver Pancreas	0.9	811	823	817	-	1	0.93	0.03	ttacaGGGGgcgg
TempSeq_R9UYSiWX				V$ZF02	C2H2 zinc finger transcription factors 2	V$ZBP89.01	Zinc finger transcription factor ZBP-89	Blood Cells Immune System Leukocytes Lymphocytes Thymus Gland	0.93	806	828	817	+	1	0.95	0.02	ggttcccgCCCCctgtaacagca
TempSeq_R9UYSiWX				V$XBBF	X-box binding factors	V$RFX5.01	Regulatory factor X, 5 (influences HLA class II expression)	Antibody-Producing Cells Blood Cells Endocrine System Immune System Leukocytes Lymphocytes Testis Urogenital System	0.91	815	833	824	+	1	0.946	0.036	cccctgtaacAGCAactcc
TempSeq_R9UYSiWX				V$KLFS	Krueppel like transcription factors	V$BTEB3.01	Basic transcription element (BTE) binding protein, BTEB3, FKLF-2	Blood Cells Bone Marrow Cells Embryonic Structures Erythrocytes Hematopoietic System	0.93	825	843	834	-	1	0.943	0.013	acttccacatGGAGttgct
TempSeq_R9UYSiWX				V$RUSH	SWI/SNF related nucleophosphoproteins with a RING finger DNA binding motif	V$SMARCA3.01	SWI/SNF related, matrix associated, actin dependent regulator of chromatin, subfamily a, member 3		0.96	830	840	835	+	1	0.969	0.009	ctCCATgtgga
TempSeq_R9UYSiWX				V$CEBP	Ccaat/Enhancer Binding Protein	V$CEBPB.02	CCAAT/enhancer binding protein beta	Adipose Tissue Bone Marrow Cells Connective Tissue Digestive System Hematopoietic System Immune System Liver Myeloid Cells Phagocytes	0.91	830	844	837	+	1	0.924	0.014	ctccaTGTGgaagtg
TempSeq_R9UYSiWX				V$ETSF	Human and murine ETS1 factors	V$SPI1.02	SPI-1 proto-oncogene; hematopoietic transcription factor PU.1	Antibody-Producing Cells Blood Cells Bone Marrow Cells Breast Central Nervous System Endocrine System Germ Cells Hematopoietic System Immune System Leukocytes Myeloid Cells Nervous System Phagocytes Prostate Spinal Cord Testis Urogenital System	0.96	830	850	840	+	1	0.976	0.016	ctccatgtGGAAgtgcccact
TempSeq_R9UYSiWX				V$LTFM	Lactotransferrin motif	V$LACTOFERRIN.01	Lactotransferrin and delta-lactoferrin, growth-inhibiting protein 12	Blood Cells Bone Marrow Cells Granulocytes Hematopoietic System Immune System Leukocytes Myeloid Cells Phagocytes	0.89	838	846	842	-	1	0.936	0.046	gGCACttcc
TempSeq_R9UYSiWX				V$NFKB	Nuclear factor kappa B/c-rel	V$CREL.01	c-Rel	Blood Cells Immune System Leukocytes Myeloid Cells Phagocytes	0.91	835	849	842	-	1	0.921	0.011	gtgggcacTTCCaca
TempSeq_R9UYSiWX				V$KLFS	Krueppel like transcription factors	V$KLF12.01	Krueppel-like factor 12 (AP-2rep)	Blood Cells Bone Marrow Cells Embryonic Structures Erythrocytes Hematopoietic System	0.91	838	856	847	-	1	0.993	0.083	ggaaccaGTGGgcacttcc
TempSeq_R9UYSiWX				V$GRHL	Grainyhead-like transcription factors	V$GRHL1.01	Grainyhead-like 1 (LBP32, MGR, TFCP2L2)	Digestive System Embryonic Structures Immune System Integumentary System	0.86	845	857	851	+	1	0.885	0.025	cccactGGTTcca
TempSeq_R9UYSiWX				V$OVOL	OVO homolog-like transcription factors	V$OVOL1.01	Zinc finger transcription factor OVO homolog-like 1		0.8	863	877	870	+	1	0.824	0.024	gctgctGTTAtctgg
TempSeq_R9UYSiWX				V$MYBL	Cellular and viral myb-like transcriptional regulators	V$VMYB.01	v-Myb	Blood Cells Bone Marrow Cells Erythrocytes Hematopoietic System Immune System Leukocytes	0.88	861	881	871	-	0.817	0.88	0	cgccccagatAACAgcagccc
TempSeq_R9UYSiWX				V$GATA	GATA binding factors	V$GATA1.04	GATA-binding factor 1	Blood Cells Bone Marrow Cells Bone and Bones Cardiovascular System Connective Tissue Embryonic Structures Erythrocytes Heart Hematopoietic System Immune System Leukocytes Lymphocytes Muscles Myocardium Skeleton	0.91	866	878	872	-	1	0.993	0.083	cccaGATAacagc
TempSeq_R9UYSiWX				V$SRFF	Serum response element binding factor	V$SRF.01	Serum response factor	Cardiovascular System Heart Muscle, Smooth Muscles Myocardium	0.66	864	882	873	+	0.758	0.674	0.014	ctgctgtTATCtggggcga
TempSeq_R9UYSiWX				V$ZF02	C2H2 zinc finger transcription factors 2	V$ZNF300.01	KRAB-containing zinc finger protein 300	Blood Cells Immune System Leukocytes Lymphocytes Thymus Gland	0.99	864	886	875	-	1	1	0.01	gccctcgCCCCagataacagcag
TempSeq_R9UYSiWX				V$NF1F	Nuclear factor 1	V$NFIB.01	Nuclear factor I/B	Brain Central Nervous System Digestive System Embryonic Structures Liver Nervous System	0.9	872	892	882	+	1	0.907	0.007	atctggggcgaggGCCAgtac
TempSeq_R9UYSiWX				V$MIZ1	Myc-interacting Zn finger protein 1	V$MIZ1.01	Myc-interacting Zn finger protein 1, zinc finger and BTB domain containing 17 (ZBTB17)		0.96	879	889	884	-	1	0.981	0.021	ctggcCCTCgc
TempSeq_R9UYSiWX				V$RU49	Zinc finger transcription factor RU49, zinc finger proliferation 1 - Zipro1	V$RU49.01	Zinc finger transcription factor RU49 (zinc finger proliferation 1 - Zipro 1). RU49 exhibits a strong preference for binding to tandem repeats of the minimal RU49 consensus binding site.		0.98	887	893	890	+	1	0.994	0.014	cAGTAcc
TempSeq_R9UYSiWX				V$STAT	Signal transducer and activator of transcription	V$STAT6.01	STAT6: signal transducer and activator of transcription 6	Blood Cells Bone Marrow Cells Breast Hematopoietic System Immune System Leukocytes Lymphocytes Myeloid Cells Phagocytes	0.84	886	904	895	+	0.793	0.84	0	ccagTACCcacgaagaagg
TempSeq_R9UYSiWX				V$XBBF	X-box binding factors	V$RFX4.02	Regulatory factor X, 4 (secondary DNA binding preference)	Antibody-Producing Cells Blood Cells Endocrine System Immune System Leukocytes Lymphocytes Testis Urogenital System	0.88	886	904	895	-	0.821	0.915	0.035	ccttcttcgtgGGTActgg
TempSeq_R9UYSiWX				V$ZF35	Zinc finger protein ZNF35	V$ZNF35.01	Human zinc finger protein ZNF35		0.96	892	904	898	+	1	0.968	0.008	cccacgAAGAagg
TempSeq_R9UYSiWX				V$HAND	Twist subfamily of class B bHLH transcription factors	V$PARAXIS.01	Paraxis (TCF15), member of the Twist subfamily of Class B bHLH factors, forms heterodimers with E12	Antibody-Producing Cells Antigen-Presenting Cells Blood Cells Bone Marrow Cells Bone and Bones Breast Cardiovascular System Connective Tissue Embryonic Structures Heart Hematopoietic System Immune System Integumentary System Leukocytes Lymphocytes Muscles Myocardium Skeleton Thymus Gland	0.86	902	922	912	-	0.882	0.86	0	tggccAGCAcctgcctctcct
TempSeq_R9UYSiWX				V$MYOD	Myoblast determining factors	V$TCF12.01	Helix-loop-helix transcription factor 12	Antibody-Producing Cells Antigen-Presenting Cells Embryonic Structures Endocrine System Germ Cells Immune System Muscle, Skeletal Muscles Thymus Gland Urogenital System	0.98	904	920	912	+	1	0.991	0.011	gagaggcaGGTGctggc
TempSeq_R9UYSiWX				V$HAND	Twist subfamily of class B bHLH transcription factors	V$TAL1_E2A.01	Complex of Lmo2 bound to Tal-1, E2A proteins, and GATA-1, half-site 1	Antibody-Producing Cells Antigen-Presenting Cells Blood Cells Bone Marrow Cells Bone and Bones Breast Cardiovascular System Connective Tissue Embryonic Structures Heart Hematopoietic System Immune System Integumentary System Leukocytes Lymphocytes Muscles Myocardium Skeleton Thymus Gland	0.98	903	923	913	+	1	0.997	0.017	ggagaggCAGGtgctggccag
TempSeq_R9UYSiWX				V$GLIF	GLI zinc finger family	V$GLI1.01	Zinc finger transcription factor GLI1	Cardiovascular System Digestive System Embryonic Structures Endocrine System Heart Islets of Langerhans Pancreas	0.87	924	940	932	+	0.771	0.905	0.035	cagaccaGCCAggacta
TempSeq_R9UYSiWX				V$ZF11	C2H2 zinc finger transcription factors 11	V$ZBTB3.01	Zinc finger and BTB domain containing 3		0.95	927	937	932	+	1	0.994	0.044	accaGCCAgga
TempSeq_R9UYSiWX				V$PAX3	PAX-3 binding sites	V$PAX3.01	Pax-3 paired domain protein, expressed in embryogenesis, mutations correlate to Waardenburg Syndrome	Embryonic Structures Muscle, Skeletal Muscles	0.76	932	950	941	-	0.78	0.794	0.034	gTCGCcacggtagtcctgg
TempSeq_R9UYSiWX				V$XBBF	X-box binding factors	V$RFX3.03	Regulatory factor X 3	Antibody-Producing Cells Blood Cells Endocrine System Immune System Leukocytes Lymphocytes Testis Urogenital System	0.7	940	958	949	+	0.766	0.717	0.017	accgTGGCgacgctcccag
TempSeq_R9UYSiWX				V$WHNF	Winged helix binding sites	V$WHN.01	Winged helix protein, involved in hair keratinization and thymus epithelium differentiation	Blood Cells Embryonic Structures Eye Immune System Integumentary System Leukocytes Lymphocytes Nervous System Neurons Thymus Gland	0.95	946	956	951	+	1	0.973	0.023	gcgACGCtccc
TempSeq_R9UYSiWX				V$AHRR	AHR-arnt heterodimers and AHR-related factors	V$AHR.01	Aryl hydrocarbon / dioxin receptor	Digestive System Liver	0.78	946	970	958	-	0.75	0.809	0.029	ccaccatctgGCCTgggagcgtcgc
TempSeq_R9UYSiWX				V$ZFXY	Zfx and Zfy - transcription factors implicated in mammalian sex determination	V$ZFX.01	X-linked zinc finger protein	Embryonic Structures Endocrine System Germ Cells Ovary Testis Urogenital System	0.97	953	963	958	-	1	0.977	0.007	ctGGCCtggga
TempSeq_R9UYSiWX				V$YY1F	Activator/repressor binding to transcription initiation site	V$YY1.01	Yin and Yang 1 activator sites	Embryonic Structures	0.82	951	973	962	-	1	0.852	0.032	ccgccaCCATctggcctgggagc
TempSeq_R9UYSiWX				V$BHLH	bHLH transcription factors expressed in muscle, intestine and stomach	V$BHLHA15.01	Muscle, intestine and stomach expression 1 (MIST1)	Brain Central Nervous System Digestive System Nervous System Neurons Pancreas	0.82	957	969	963	+	0.751	0.829	0.009	aggccaGATGgtg
TempSeq_R9UYSiWX				V$MYOD	Myoblast determining factors	V$TCFE2A.02	Transcription factor E2a (E12/E47) (secondary DNA binding preference)	Antibody-Producing Cells Antigen-Presenting Cells Embryonic Structures Endocrine System Germ Cells Immune System Muscle, Skeletal Muscles Thymus Gland Urogenital System	0.94	955	971	963	+	1	0.991	0.051	ccaggccaGATGgtggc
TempSeq_R9UYSiWX				V$NEUR	NeuroD, Beta2, HLH domain	V$NGN_NEUROD.01	Neurogenin and NeuroD binding sites	Antibody-Producing Cells Antigen-Presenting Cells Blood Cells Bone Marrow Cells Brain Central Nervous System Digestive System Ear Embryonic Structures Endocrine System Eye Hematopoietic System Immune System Islets of Langerhans Leukocytes Lymphocytes Nervous System Neuroglia Neurons Nose Pancreas Respiratory System Spinal Cord Thymus Gland	0.98	956	970	963	-	1	0.982	0.002	ccacCATCtggcctg
TempSeq_R9UYSiWX				V$BHLH	bHLH transcription factors expressed in muscle, intestine and stomach	V$BHLHA15.01	Muscle, intestine and stomach expression 1 (MIST1)	Brain Central Nervous System Digestive System Nervous System Neurons Pancreas	0.82	958	970	964	-	0.752	0.845	0.025	ccaccaTCTGgcc
TempSeq_R9UYSiWX				V$HAND	Twist subfamily of class B bHLH transcription factors	V$TAL1ALPHAE47.01	Tal-1alpha/E47 heterodimer	Antibody-Producing Cells Antigen-Presenting Cells Blood Cells Bone Marrow Cells Bone and Bones Breast Cardiovascular System Connective Tissue Embryonic Structures Heart Hematopoietic System Immune System Integumentary System Leukocytes Lymphocytes Muscles Myocardium Skeleton Thymus Gland	0.87	954	974	964	+	1	0.947	0.077	cccaggcCAGAtggtggcggg
TempSeq_R9UYSiWX				V$NEUR	NeuroD, Beta2, HLH domain	V$NEUROG.01	Neurogenin 1 and 3 (ngn1/3) binding sites	Antibody-Producing Cells Antigen-Presenting Cells Blood Cells Bone Marrow Cells Brain Central Nervous System Digestive System Ear Embryonic Structures Endocrine System Eye Hematopoietic System Immune System Islets of Langerhans Leukocytes Lymphocytes Nervous System Neuroglia Neurons Nose Pancreas Respiratory System Spinal Cord Thymus Gland	0.92	957	971	964	+	0.875	0.928	0.008	aggCCAGatggtggc
TempSeq_R9UYSiWX				V$RP58	RP58 (ZFP238) zinc finger protein	V$RP58.01	Zinc finger protein RP58 (ZNF238), associated preferentially with heterochromatin	Brain Central Nervous System Nervous System	0.84	958	970	964	-	1	0.868	0.028	ccacCATCtggcc
TempSeq_R9UYSiWX				V$RUSH	SWI/SNF related nucleophosphoproteins with a RING finger DNA binding motif	V$SMARCA3.01	SWI/SNF related, matrix associated, actin dependent regulator of chromatin, subfamily a, member 3		0.96	959	969	964	-	1	0.963	0.003	caCCATctggc
TempSeq_R9UYSiWX				V$CTCF	CTCF and BORIS gene family, transcriptional regulators with 11 highly conserved zinc finger domains	V$CTCFL.01	CCCTC-binding factor (zinc finger protein)-like (BORIS)	Blood Cells Embryonic Structures Endocrine System Erythrocytes Germ Cells Testis Urogenital System	0.82	952	978	965	+	1	0.834	0.014	ctcccaggccagatggtGGCGggtagt
TempSeq_R9UYSiWX				V$LTSM	Localized tandem sequence motif	V$LTSM.01	LTSM elements with 7 bp spacer		0.82	962	976	969	-	1	0.848	0.028	tacccgccacCATCt
TempSeq_R9UYSiWX				V$E2FF	E2F-myc activator/cell cycle regulator	V$E2F4.01	E2F transcription factor 4, p107/p130-binding protein	ubiquitous	0.96	965	981	973	+	1	0.964	0.004	tggtgGCGGgtagtgga
TempSeq_R9UYSiWX				V$SPZ1	Testis-specific bHLH-Zip transcription factors	V$SPZ1.01	Spermatogenic Zip 1 transcription factor		0.94	968	978	973	+	0.866	0.946	0.006	tGGCGggtagt
TempSeq_R9UYSiWX				V$MIZ1	Myc-interacting Zn finger protein 1	V$MIZ1.01	Myc-interacting Zn finger protein 1, zinc finger and BTB domain containing 17 (ZBTB17)		0.96	978	988	983	-	1	0.962	0.002	acagcCCTCca
TempSeq_R9UYSiWX				O$MTEN	Core promoter motif ten elements	O$HMTE.01	Human motif ten element		0.88	979	999	989	-	0.961	0.901	0.021	gcAGCCcaccgacagccctcc
TempSeq_R9UYSiWX				V$ZF02	C2H2 zinc finger transcription factors 2	V$ZNF202.01	Transcriptional repressor, binds to elements found predominantly in genes that participate in lipid metabolism	Blood Cells Immune System Leukocytes Lymphocytes Thymus Gland	0.73	979	1001	990	-	1	0.733	0.003	cggcagCCCAccgacagccctcc
TempSeq_R9UYSiWX				V$SMAD	Vertebrate SMAD family of transcription factors	V$SMAD4.01	Smad4 transcription factor involved in TGF-beta signaling	Embryonic Structures Kidney Urogenital System	0.94	998	1008	1003	-	1	0.969	0.029	tcgGTCTcggc
TempSeq_R9UYSiWX				V$IRFF	Interferon regulatory factors	V$IRF4.02	Interferon regulatory factor 4	Antibody-Producing Cells Antigen-Presenting Cells Blood Cells Bone Marrow Cells Hematopoietic System Immune System Leukocytes Lymphocytes Monocytes Myeloid Cells Phagocytes	0.69	993	1017	1005	+	0.75	0.71	0.02	gggctgccGAGAccgagtgcacagg
TempSeq_R9UYSiWX				V$MTF1	Metal induced transcription factor	V$MTF-1.01	Metal transcription factor 1, MRE		0.88	1002	1016	1009	-	1	0.915	0.035	ctgtGCACtcggtct
TempSeq_R9UYSiWX				V$RXRF	RXR heterodimer binding sites	V$LXRE.02	Highly conserved DR1 element selected by LXRbeta/RXR heterodimers	Bone and Bones Brain Central Nervous System Connective Tissue Digestive System Ear Endocrine System Integumentary System Liver Nervous System Parathyroid Glands Pituitary Gland Skeleton Thyroid Gland	0.69	1007	1031	1019	-	1	0.693	0.003	tcataGGTCagagccctgtgcactc
TempSeq_R9UYSiWX				V$FXRE	Farnesoid X - activated receptor response elements	V$FXRE.01	Farnesoid X - activated receptor (RXR/FXR dimer), IR1 sites	Digestive System Gallbladder Liver	0.8	1015	1027	1021	+	0.75	0.834	0.034	AGGGctctgacct
TempSeq_R9UYSiWX				V$NR2F	Nuclear receptor subfamily 2 factors	V$TR4.02	TR4 homodimer, DR1 site	Adrenal Glands Digestive System Endocrine System Eye Islets of Langerhans Liver Nervous System Neurons Pancreas Testis Urogenital System	0.75	1009	1033	1021	-	1	0.808	0.058	attcatAGGTcagagccctgtgcac
TempSeq_R9UYSiWX				V$RORA	v-ERB and RAR-related orphan receptor alpha	V$RORA.01	RAR-related orphan receptor alpha	Blood Cells Brain Central Nervous System Endocrine System Immune System Leukocytes Lymphocytes Nervous System Pineal Gland	0.85	1011	1035	1023	-	1	0.884	0.034	caattcatagGTCAgagccctgtgc
TempSeq_R9UYSiWX				V$NBRE	NGFI-B response elements, nur subfamily of nuclear receptors	V$NBRE.01	Monomers of the nur subfamily of nuclear receptors (nur77, nurr1, nor-1)	Adrenal Glands Brain Central Nervous System Endocrine System Immune System Leydig Cells Nervous System Neurons Testis Thymus Gland Urogenital System	0.86	1018	1032	1025	-	0.782	0.86	0	ttcaTAGGtcagagc
TempSeq_R9UYSiWX				V$RXRF	RXR heterodimer binding sites	V$RXRA.01	Retinoid X receptor alpha homodimer, DR1 sites	Bone and Bones Brain Central Nervous System Connective Tissue Digestive System Ear Endocrine System Integumentary System Liver Nervous System Parathyroid Glands Pituitary Gland Skeleton Thyroid Gland	0.83	1014	1038	1026	-	1	0.906	0.076	tgtcaattcataGGTCagagccctg
TempSeq_R9UYSiWX				V$NR2F	Nuclear receptor subfamily 2 factors	V$COUPTFII.01	Chicken ovalbumin upstream promoter transcription factor 2, NR2F2 homodimer, DR1 sites	Adrenal Glands Digestive System Endocrine System Eye Islets of Langerhans Liver Nervous System Neurons Pancreas Testis Urogenital System	0.8	1016	1040	1028	-	1	0.907	0.107	gctgtcaattcataGGTCagagccc
TempSeq_R9UYSiWX				V$PERO	Peroxisome proliferator-activated receptor	V$PPARG.03	Peroxisome proliferator-activated receptor gamma, DR1 sites	Adipose Tissue Connective Tissue Digestive System Liver	0.83	1019	1041	1030	-	0.781	0.864	0.034	ggctgtcaattcATAGgtcagag
TempSeq_R9UYSiWX				V$RXRF	RXR heterodimer binding sites	V$THRB.02	Thyroid hormone receptor, beta (ER5 - everted repeat, spacer 5)	Bone and Bones Brain Central Nervous System Connective Tissue Digestive System Ear Endocrine System Integumentary System Liver Nervous System Parathyroid Glands Pituitary Gland Skeleton Thyroid Gland	0.75	1018	1042	1030	-	1	0.756	0.006	tggctgtcaattcataGGTCagagc
TempSeq_R9UYSiWX				V$PBXC	PBX - MEIS complexes	V$PBX1_MEIS1.03	Binding site for a Pbx1/Meis1 heterodimer	Bone Marrow Cells Embryonic Structures Hematopoietic System	0.76	1026	1042	1034	+	1	0.797	0.037	ctatgaatTGACagcca
TempSeq_R9UYSiWX				V$FAST	FAST-1 SMAD interacting proteins	V$FAST1.01	FAST-1 SMAD interacting protein	Embryonic Structures	0.81	1027	1043	1035	-	0.85	0.817	0.007	ctggctgtcAATTcata
TempSeq_R9UYSiWX				V$SORY	SOX/SRY-sex/testis determinig and related HMG box factors	V$SOX1.04	SRY (sex determining region Y)-box 1, dimeric binding sites	Bone and Bones Cartilage Connective Tissue Embryonic Structures Endocrine System Leydig Cells Nervous System Neuroglia Skeleton Testis Thyroid Gland Urogenital System	0.79	1027	1049	1038	+	1	0.806	0.016	tatGAATtgacagccagtgctct
TempSeq_R9UYSiWX				V$TALE	TALE homeodomain class recognizing TG motifs	V$TGIF.01	TG-interacting factor belonging to TALE class of homeodomain factors	Bone Marrow Cells Embryonic Structures Hematopoietic System Nervous System Neurons	1	1030	1046	1038	-	1	1	0	gcactggctGTCAattc
TempSeq_R9UYSiWX				V$ZF11	C2H2 zinc finger transcription factors 11	V$ZBTB3.01	Zinc finger and BTB domain containing 3		0.95	1035	1045	1040	+	1	0.996	0.046	gacaGCCAgtg
TempSeq_R9UYSiWX				V$MZF1	Myeloid zinc finger 1 factors	V$MZF1.01	Myeloid zinc finger protein MZF1	Blood Cells Bone Marrow Cells Hematopoietic System Immune System Leukocytes Myeloid Cells	0.99	1050	1060	1055	-	1	0.992	0.002	gaGGGGagacg
TempSeq_R9UYSiWX				V$GCMF	Chorion-specific transcription factors with a GCM DNA binding domain	V$GCM1.03	Glial cells missing homolog 1 (secondary DNA binding preference)	Embryonic Structures Endocrine System Immune System Parathyroid Glands Thymus Gland	0.83	1050	1064	1057	+	1	0.846	0.016	cgtctCCCCtctggc
TempSeq_R9UYSiWX				V$PAX3	PAX-3 binding sites	V$PAX3.01	Pax-3 paired domain protein, expressed in embryogenesis, mutations correlate to Waardenburg Syndrome	Embryonic Structures Muscle, Skeletal Muscles	0.76	1048	1066	1057	+	1	0.812	0.052	cTCGTctcccctctggctg
TempSeq_R9UYSiWX				V$AP2F	Activator protein 2	V$TCFAP2A.01	Transcription factor AP-2, alpha	ubiquitous	0.93	1053	1067	1060	-	1	0.939	0.009	gcagccagAGGGgag
TempSeq_R9UYSiWX				V$ZF11	C2H2 zinc finger transcription factors 11	V$ZBTB3.01	Zinc finger and BTB domain containing 3		0.95	1058	1068	1063	-	1	0.997	0.047	ggcaGCCAgag
TempSeq_R9UYSiWX				V$SORY	SOX/SRY-sex/testis determinig and related HMG box factors	V$SOX1.01	SRY (sex determining region Y)-box 1, dimeric binding sites	Bone and Bones Cartilage Connective Tissue Embryonic Structures Endocrine System Leydig Cells Nervous System Neuroglia Skeleton Testis Thyroid Gland Urogenital System	0.72	1059	1081	1070	-	0.75	0.728	0.008	gacCTATggaattggcagccaga
TempSeq_R9UYSiWX				V$HNF6	Onecut homeodomain factor HNF6	V$HNF6.01	Liver enriched Cut - Homeodomain transcription factor HNF6 (ONECUT)	Digestive System Embryonic Structures Endocrine System Islets of Langerhans Liver Pancreas	0.81	1064	1080	1072	+	0.806	0.816	0.006	ctgccaatTCCAtaggt
TempSeq_R9UYSiWX				V$PERO	Peroxisome proliferator-activated receptor	V$PPARG.03	Peroxisome proliferator-activated receptor gamma, DR1 sites	Adipose Tissue Connective Tissue Digestive System Liver	0.83	1063	1085	1074	+	0.781	0.862	0.032	gctgccaattccATAGgtcacag
TempSeq_R9UYSiWX				V$BRNF	Brn POU domain factors	V$BRN2.01	Brn-2, POU-III protein class	Brain Central Nervous System Digestive System Ear Embryonic Structures Endocrine System Eye Islets of Langerhans Nervous System Neuroglia Neurons Pancreas	0.86	1067	1085	1076	+	0.933	0.879	0.019	ccAATTccataggtcacag
TempSeq_R9UYSiWX				V$NR2F	Nuclear receptor subfamily 2 factors	V$COUPTFII.01	Chicken ovalbumin upstream promoter transcription factor 2, NR2F2 homodimer, DR1 sites	Adrenal Glands Digestive System Endocrine System Eye Islets of Langerhans Liver Nervous System Neurons Pancreas Testis Urogenital System	0.8	1064	1088	1076	+	1	0.91	0.11	ctgccaattccataGGTCacaggta
TempSeq_R9UYSiWX				V$RXRF	RXR heterodimer binding sites	V$RXRA.01	Retinoid X receptor alpha homodimer, DR1 sites	Bone and Bones Brain Central Nervous System Connective Tissue Digestive System Ear Endocrine System Integumentary System Liver Nervous System Parathyroid Glands Pituitary Gland Skeleton Thyroid Gland	0.83	1066	1090	1078	+	1	0.899	0.069	gccaattccataGGTCacaggtatg
TempSeq_R9UYSiWX				V$NBRE	NGFI-B response elements, nur subfamily of nuclear receptors	V$NBRE.01	Monomers of the nur subfamily of nuclear receptors (nur77, nurr1, nor-1)	Adrenal Glands Brain Central Nervous System Endocrine System Immune System Leydig Cells Nervous System Neurons Testis Thymus Gland Urogenital System	0.86	1072	1086	1079	+	0.782	0.874	0.014	tccaTAGGtcacagg
TempSeq_R9UYSiWX				V$PERO	Peroxisome proliferator-activated receptor	V$PPARG.02	Peroxisome proliferator-activated receptor gamma	Adipose Tissue Connective Tissue Digestive System Liver	0.88	1070	1092	1081	+	0.847	0.906	0.026	attccataggtcACAGgtatgtt
TempSeq_R9UYSiWX				V$RORA	v-ERB and RAR-related orphan receptor alpha	V$RORA.01	RAR-related orphan receptor alpha	Blood Cells Brain Central Nervous System Endocrine System Immune System Leukocytes Lymphocytes Nervous System Pineal Gland	0.85	1069	1093	1081	+	1	0.873	0.023	aattccatagGTCAcaggtatgttc
TempSeq_R9UYSiWX				V$NR2F	Nuclear receptor subfamily 2 factors	V$TR4.02	TR4 homodimer, DR1 site	Adrenal Glands Digestive System Endocrine System Eye Islets of Langerhans Liver Nervous System Neurons Pancreas Testis Urogenital System	0.75	1071	1095	1083	+	1	0.87	0.12	ttccatAGGTcacaggtatgttcgc
TempSeq_R9UYSiWX				V$PAX3	PAX-3 binding sites	V$PAX3.02	Pax-3 paired domain protein	Embryonic Structures Muscle, Skeletal Muscles	0.85	1076	1094	1085	+	1	0.854	0.004	taggTCACaggtatgttcg
TempSeq_R9UYSiWX				V$RXRF	RXR heterodimer binding sites	V$RAR_RXR.01	Retinoic acid receptor / retinoid X receptor heterodimer, DR1 sites	Bone and Bones Brain Central Nervous System Connective Tissue Digestive System Ear Endocrine System Integumentary System Liver Nervous System Parathyroid Glands Pituitary Gland Skeleton Thyroid Gland	0.78	1073	1097	1085	+	1	0.783	0.003	ccataggtcacAGGTatgttcgcct
TempSeq_R9UYSiWX				V$ZFHX	Two-handed zinc finger homeodomain transcription factors	V$AREB6.01	AREB6 (Atp1a1 regulatory element binding factor 6)	Embryonic Structures	0.93	1080	1092	1086	-	1	0.958	0.028	aacatACCTgtga
TempSeq_R9UYSiWX				V$NF1F	Nuclear factor 1	V$NF1.03	Non-palindromic nuclear factor I binding sites	Brain Central Nervous System Digestive System Embryonic Structures Liver Nervous System	0.92	1089	1109	1099	+	1	0.946	0.026	tgttcgcctcaatGCCAgcca
TempSeq_R9UYSiWX				V$HICF	Krueppel-like C2H2 zinc finger factors hypermethylated in cancer	V$HIC1.01	Hypermethylated in cancer 1		0.88	1098	1110	1104	+	1	0.958	0.078	caaTGCCagccac
TempSeq_R9UYSiWX				V$SORY	SOX/SRY-sex/testis determinig and related HMG box factors	V$SOX21.03	SRY (sex determining region Y)-box 21, dimeric binding sites	Bone and Bones Cartilage Connective Tissue Embryonic Structures Endocrine System Leydig Cells Nervous System Neuroglia Skeleton Testis Thyroid Gland Urogenital System	0.75	1095	1117	1106	+	0.75	0.759	0.009	cctCAATgccagccaccaggacc
TempSeq_R9UYSiWX				V$PEG3	Imprinted transcription factor PEG3	V$PEG3.01	Paternally expressed 3	Embryonic Structures Germ Cells	0.83	1105	1119	1112	-	1	0.884	0.054	caggtcctggTGGCt
TempSeq_R9UYSiWX				V$GATA	GATA binding factors	V$GATA1.01	GATA-binding factor 1	Blood Cells Bone Marrow Cells Bone and Bones Cardiovascular System Connective Tissue Embryonic Structures Erythrocytes Heart Hematopoietic System Immune System Leukocytes Lymphocytes Muscles Myocardium Skeleton	0.96	1120	1132	1126	+	1	0.985	0.025	caggGATAgggga
TempSeq_R9UYSiWX				V$ZTRE	Zinc transcriptional regulatory element	V$ZTRE.03	5' half site of ZTRE motif		0.95	1119	1135	1127	-	1	0.989	0.039	ccCTCCcctatccctgc
TempSeq_R9UYSiWX				V$GCMF	Chorion-specific transcription factors with a GCM DNA binding domain	V$GCM1.03	Glial cells missing homolog 1 (secondary DNA binding preference)	Embryonic Structures Endocrine System Immune System Parathyroid Glands Thymus Gland	0.83	1122	1136	1129	-	1	0.972	0.142	gccctCCCCtatccc
TempSeq_R9UYSiWX				V$ZF02	C2H2 zinc finger transcription factors 2	V$ZBTB7.03	Zinc finger and BTB domain containing 7A, pokemon	Blood Cells Immune System Leukocytes Lymphocytes Thymus Gland	0.88	1119	1141	1130	-	0.792	0.896	0.016	ccccgGCCCtcccctatccctgc
TempSeq_R9UYSiWX				V$MZF1	Myeloid zinc finger 1 factors	V$MZF1.02	Myeloid zinc finger protein MZF1	Blood Cells Bone Marrow Cells Hematopoietic System Immune System Leukocytes Myeloid Cells	0.99	1126	1136	1131	+	1	0.991	0.001	taGGGGagggc
TempSeq_R9UYSiWX				V$EGRF	EGR/nerve growth factor induced protein C & related factors	V$CKROX.01	Collagen krox protein (zinc finger protein 67 - zfp67)	Central Nervous System Endocrine System Kidney Nervous System Testis Urogenital System	0.88	1123	1141	1132	+	1	0.903	0.023	ggatagGGGAgggccgggg
TempSeq_R9UYSiWX				V$SP1F	GC-Box factors SP1/GC	V$GC.01	GC box elements	ubiquitous	0.88	1124	1140	1132	+	0.877	0.897	0.017	gataggGGAGggccggg
TempSeq_R9UYSiWX				V$ZF07	C2H2 zinc finger transcription factors 7	V$ZNF263.01	Zinc finger protein 263, ZKSCAN12 (zinc finger protein with KRAB and SCAN domains 12)		0.92	1125	1139	1132	-	1	0.925	0.005	ccggccCTCCcctat
TempSeq_R9UYSiWX				V$KLFS	Krueppel like transcription factors	V$BKLF.02	Kruppel-like factor 3 (basic)	Blood Cells Bone Marrow Cells Embryonic Structures Erythrocytes Hematopoietic System	0.93	1124	1142	1133	+	1	0.946	0.016	gataggGGAGggccggggg
TempSeq_R9UYSiWX				V$MIZ1	Myc-interacting Zn finger protein 1	V$MIZ1.01	Myc-interacting Zn finger protein 1, zinc finger and BTB domain containing 17 (ZBTB17)		0.96	1129	1139	1134	-	1	0.981	0.021	ccggcCCTCcc
TempSeq_R9UYSiWX				V$NDPK	Nucleoside diphosphate kinase	V$NM23.01	NME/NM23 nucleoside diphosphate kinase1 and 2		0.89	1126	1142	1134	+	1	0.956	0.066	taGGGGagggccggggg
TempSeq_R9UYSiWX				V$ZTRE	Zinc transcriptional regulatory element	V$ZTRE.04	3' half site of ZTRE motif		0.94	1127	1143	1135	+	1	0.983	0.043	aggGGAGggccgggggt
TempSeq_R9UYSiWX				V$GCF2	Transcriptional repressor GC-binding factor 2	V$LRRFIP1.01	Leucine rich repeat (in FLII) interacting protein 1		0.82	1127	1145	1136	-	1	0.938	0.118	acaCCCCcggccctcccct
TempSeq_R9UYSiWX				V$ZF02	C2H2 zinc finger transcription factors 2	V$ZNF219.01	Kruppel-like zinc finger protein 219	Blood Cells Immune System Leukocytes Lymphocytes Thymus Gland	0.91	1125	1147	1136	-	1	0.989	0.079	ggacaCCCCcggccctcccctat
TempSeq_R9UYSiWX				V$BEDF	BED subclass of zinc-finger proteins	V$ZBED4.02	Zinc finger, BED-type containing 4; polyG binding sites		0.92	1131	1145	1138	+	1	0.944	0.024	gagggccGGGGgtgt
TempSeq_R9UYSiWX				V$DEAF	Homolog to deformed epidermal autoregulatory factor-1 from D. melanogaster	V$NUDR.01	NUDR (nuclear DEAF-1 related transcriptional regulator protein)	Brain Central Nervous System Nervous System	0.73	1133	1151	1142	+	0.778	0.745	0.015	gggCCGGgggtgtccagca
TempSeq_R9UYSiWX				V$TALE	TALE homeodomain class recognizing TG motifs	V$TGIF2LX.01	TGFB-induced factor homeobox 2-like, X-linked, dimeric binding site	Bone Marrow Cells Embryonic Structures Hematopoietic System Nervous System Neurons	0.83	1143	1159	1151	+	1	0.838	0.008	tgtccagcaGTCAgcag
TempSeq_R9UYSiWX				V$AP1R	MAF and AP1 related factors	V$MAFB.01	MAFB/Kreisler basic region/leucine zipper transcription factor (half site)	Antibody-Producing Cells Blood Cells Blood Platelets Bone Marrow Cells Digestive System Ear Endocrine System Eye Hematopoietic System Immune System Islets of Langerhans Liver Pancreas	0.83	1141	1163	1152	+	1	0.879	0.049	ggtgtccagcagTCAGcagagat
TempSeq_R9UYSiWX				V$AP1R	MAF and AP1 related factors	V$MAFF.01	Transcription factor MafF	Antibody-Producing Cells Blood Cells Blood Platelets Bone Marrow Cells Digestive System Ear Endocrine System Eye Hematopoietic System Immune System Islets of Langerhans Liver Pancreas	0.83	1141	1163	1152	-	1	0.835	0.005	atctctGCTGactgctggacacc
TempSeq_R9UYSiWX				V$AP1R	MAF and AP1 related factors	V$NRL.02	Neural retinal basic leucine zipper factor (bZIP)	Antibody-Producing Cells Blood Cells Blood Platelets Bone Marrow Cells Digestive System Ear Endocrine System Eye Hematopoietic System Immune System Islets of Langerhans Liver Pancreas	0.97	1145	1167	1156	+	1	0.996	0.026	tccagcagtcAGCAgagatcctg
TempSeq_R9UYSiWX				V$SORY	SOX/SRY-sex/testis determinig and related HMG box factors	V$SOX9.05	SRY (sex-determining region Y) box 9, dimeric binding sites	Bone and Bones Cartilage Connective Tissue Embryonic Structures Endocrine System Leydig Cells Nervous System Neuroglia Skeleton Testis Thyroid Gland Urogenital System	0.66	1147	1169	1158	+	0.75	0.699	0.039	cAGCAgtcagcagagatcctgcg
TempSeq_R9UYSiWX				V$ETSF	Human and murine ETS1 factors	V$PDEF.01	Prostate-derived Ets factor	Antibody-Producing Cells Blood Cells Bone Marrow Cells Breast Central Nervous System Endocrine System Germ Cells Hematopoietic System Immune System Leukocytes Myeloid Cells Nervous System Phagocytes Prostate Spinal Cord Testis Urogenital System	0.93	1153	1173	1163	-	1	0.932	0.002	gggtcgcaGGATctctgctga
TempSeq_R9UYSiWX				V$BTBF	BTB/POZ (broad complex, TramTrack, Bric-a-brac/pox viruses and zinc fingers) transcription factor	V$KAISO.01	Transcription factor Kaiso, ZBTB33		0.92	1161	1171	1166	+	1	0.994	0.074	gatcCTGCgac
TempSeq_R9UYSiWX				V$NKXH	NKX homeodomain factors	V$NKX25.05	Homeodomain factor Nkx-2.5/Csx	Cardiovascular System Central Nervous System Digestive System Embryonic Structures Endocrine System Heart Islets of Langerhans Lung Muscles Myocardium Nervous System Pancreas Prostate Respiratory System Spinal Cord Thyroid Gland Urogenital System	0.97	1174	1192	1183	-	1	0.983	0.013	gaccaTGAGtgctgcactg
TempSeq_R9UYSiWX				V$GREF	Glucocorticoid responsive and related elements	V$ARE.03	Androgene receptor binding site, IR3 sites	Breast Endocrine System Leydig Cells Ovary Prostate Testis Urogenital System	0.87	1178	1196	1187	-	0.869	0.871	0.001	gtgggaccatgaGTGCtgc
TempSeq_R9UYSiWX				V$GREF	Glucocorticoid responsive and related elements	V$MRE.01	Mineralocorticoid receptor response element	Breast Endocrine System Leydig Cells Ovary Prostate Testis Urogenital System	0.82	1178	1196	1187	+	0.904	0.84	0.02	gcagcactcatgGTCCcac
TempSeq_R9UYSiWX				V$PAX3	PAX-3 binding sites	V$PAX3.03	Pax-3 paired domain protein	Embryonic Structures Muscle, Skeletal Muscles	0.93	1181	1199	1190	+	1	0.946	0.016	gcactCATGgtcccacctc
TempSeq_R9UYSiWX				V$SP1F	GC-Box factors SP1/GC	V$SP2.01	Sp2, member of the Sp/XKLF transcription factors with three C2H2 zinc fingers in a conserved carboxyl-terminal domain	ubiquitous	0.8	1187	1203	1195	-	1	0.817	0.017	gagggaggtgGGACcat
TempSeq_R9UYSiWX				V$EGRF	EGR/nerve growth factor induced protein C & related factors	V$CKROX.01	Collagen krox protein (zinc finger protein 67 - zfp67)	Central Nervous System Endocrine System Kidney Nervous System Testis Urogenital System	0.88	1189	1207	1198	-	1	0.897	0.017	gacagaGGGAggtgggacc
TempSeq_R9UYSiWX				V$GABF	GA-boxes	V$GAGA.01	GAGA-Box		0.78	1189	1213	1201	-	0.75	0.783	0.003	gaatgAGACagagggaggtgggacc
TempSeq_R9UYSiWX				V$CREB	cAMP-responsive element binding proteins	V$TAXCREB.02	Tax/CREB complex	Brain Central Nervous System Endocrine System Nervous System Pineal Gland	0.71	1198	1218	1208	+	0.75	0.71	0	tccctcTGTCtcattccccgt
TempSeq_R9UYSiWX				V$PTF1	Pancreas transcription factor 1, heterotrimeric transcription factor	V$PTF1.01	PTF1 binding sites are bipartite with an E-box and a TC-box (RBP-J/L) spaced one helical turn apart	Antibody-Producing Cells Central Nervous System Digestive System Embryonic Structures Endocrine System Immune System Islets of Langerhans Nervous System Pancreas Spinal Cord	0.76	1198	1218	1208	+	0.857	0.81	0.05	tcccTCTGtctcattccccgt
TempSeq_R9UYSiWX				V$SORY	SOX/SRY-sex/testis determinig and related HMG box factors	V$HBP1.01	HMG box-containing protein 1	Bone and Bones Cartilage Connective Tissue Embryonic Structures Endocrine System Leydig Cells Nervous System Neuroglia Skeleton Testis Thyroid Gland Urogenital System	0.86	1198	1220	1209	-	1	0.866	0.006	tcacggggAATGagacagaggga
TempSeq_R9UYSiWX				O$INRE	Core promoter initiator elements	O$DINR.01	Drosophila initiator motifs		0.94	1206	1216	1211	+	0.969	0.942	0.002	tcTCATtcccc
TempSeq_R9UYSiWX				V$TEAF	TEA/ATTS DNA binding domain factors	V$TEAD.01	TEA domain-containing factors, transcriptional enhancer factors 1,3,4,5	Cardiovascular System Embryonic Structures Heart Muscle, Skeletal Muscles Myocardium Urogenital System	0.9	1206	1218	1212	+	1	0.932	0.032	tctCATTccccgt
TempSeq_R9UYSiWX				V$HESF	Vertebrate homologues of enhancer of split complex	V$BHLHB2.02	Basic helix-loop-helix domain containing, class B, 2 (secondary DNA binding preference)	Cardiovascular System Ear Embryonic Structures Endocrine System Germ Cells Heart Muscles Myocardium Nervous System Neurons Ovary Urogenital System	0.8	1209	1223	1216	-	0.763	0.85	0.05	cattcaCGGGgaatg
TempSeq_R9UYSiWX				V$HESF	Vertebrate homologues of enhancer of split complex	V$BHLHB2.02	Basic helix-loop-helix domain containing, class B, 2 (secondary DNA binding preference)	Cardiovascular System Ear Embryonic Structures Endocrine System Germ Cells Heart Muscles Myocardium Nervous System Neurons Ovary Urogenital System	0.8	1210	1224	1217	+	1	0.827	0.027	attcccCGTGaatga
TempSeq_R9UYSiWX				V$AP1R	MAF and AP1 related factors	V$MARE.03	Binding sites for heterodimers with small Maf-proteins	Antibody-Producing Cells Blood Cells Blood Platelets Bone Marrow Cells Digestive System Ear Endocrine System Eye Hematopoietic System Immune System Islets of Langerhans Liver Pancreas	0.82	1210	1232	1221	-	0.776	0.839	0.019	gttcagGCTCattcacggggaat
TempSeq_R9UYSiWX				V$SORY	SOX/SRY-sex/testis determinig and related HMG box factors	V$HMGA.01	HMGA family of architectural transcription factors (HMGA1, HMGA2)	Bone and Bones Cartilage Connective Tissue Embryonic Structures Endocrine System Leydig Cells Nervous System Neuroglia Skeleton Testis Thyroid Gland Urogenital System	0.88	1210	1232	1221	+	1	0.882	0.002	attccccgtgAATGagcctgaac
TempSeq_R9UYSiWX				V$HOXF	Paralog hox genes 1-8 from the four hox clusters A, B, C, D	V$NANOG.01	Homeobox transcription factor Nanog	Antibody-Producing Cells Blood Cells Bone Marrow Cells Bone and Bones Connective Tissue Ear Embryonic Structures Germ Cells Granulocytes Hematopoietic System Immune System Leukocytes Myeloid Cells Phagocytes Skeleton Thymus Gland Urogenital System	0.94	1213	1231	1222	+	1	0.96	0.02	ccccgtgAATGagcctgaa
TempSeq_R9UYSiWX				V$SORY	SOX/SRY-sex/testis determinig and related HMG box factors	V$HBP1.01	HMG box-containing protein 1	Bone and Bones Cartilage Connective Tissue Embryonic Structures Endocrine System Leydig Cells Nervous System Neuroglia Skeleton Testis Thyroid Gland Urogenital System	0.86	1212	1234	1223	+	1	0.902	0.042	tccccgtgAATGagcctgaacag
TempSeq_R9UYSiWX				V$SORY	SOX/SRY-sex/testis determinig and related HMG box factors	V$SOX4.02	SRY-related HMG-box gene 4, dimeric binding sites	Bone and Bones Cartilage Connective Tissue Embryonic Structures Endocrine System Leydig Cells Nervous System Neuroglia Skeleton Testis Thyroid Gland Urogenital System	0.66	1229	1251	1240	+	1	0.705	0.045	gAACAgcttcagtcctgcccctg
TempSeq_R9UYSiWX				V$SP1F	GC-Box factors SP1/GC	V$SP2.01	Sp2, member of the Sp/XKLF transcription factors with three C2H2 zinc fingers in a conserved carboxyl-terminal domain	ubiquitous	0.8	1237	1253	1245	-	1	0.884	0.084	ggcaggggcaGGACtga
TempSeq_R9UYSiWX				V$ESRR	Estrogen-related receptors	V$ESRRG.01	Estrogen-related receptor gamma, homodimer DR4 binding site	Connective Tissue Digestive System Embryonic Structures Liver Muscle, Skeletal Muscles	0.73	1235	1257	1246	-	0.802	0.749	0.019	gcagggcaggggcaGGACtgaag
TempSeq_R9UYSiWX				V$P53F	p53 tumor suppressor	V$P53.05	Tumor suppressor p53	ubiquitous	0.78	1236	1260	1248	-	0.76	0.819	0.039	caggCAGGgcaggggcaggactgaa
TempSeq_R9UYSiWX				V$RORA	v-ERB and RAR-related orphan receptor alpha	V$RORA.02	RAR-related orphan receptor alpha, homodimer DR5 binding site	Blood Cells Brain Central Nervous System Endocrine System Immune System Leukocytes Lymphocytes Nervous System Pineal Gland	0.75	1239	1263	1251	-	0.775	0.765	0.015	gggcaggcaGGGCaggggcaggact
TempSeq_R9UYSiWX				V$STAF	Selenocysteine tRNA activating factor	V$ZNF76_143.01	ZNF143 is the human ortholog of Xenopus Staf, ZNF76 is a DNA binding protein related to ZNF143 and Staf		0.76	1239	1269	1254	+	0.81	0.84	0.08	agtcctgcccctgCCCTgcctgccctgtggc
TempSeq_R9UYSiWX				V$RXRF	RXR heterodimer binding sites	V$VDR_RXR.01	VDR/RXR Vitamin D receptor RXR heterodimer, DR3 sites	Bone and Bones Brain Central Nervous System Connective Tissue Digestive System Ear Endocrine System Integumentary System Liver Nervous System Parathyroid Glands Pituitary Gland Skeleton Thyroid Gland	0.85	1244	1268	1256	-	0.75	0.865	0.015	ccacagggcaggCAGGgcaggggca
TempSeq_R9UYSiWX				V$ZF11	C2H2 zinc finger transcription factors 11	V$ZBTB3.01	Zinc finger and BTB domain containing 3		0.95	1252	1262	1257	-	0.867	0.954	0.004	ggcaGGCAggg
TempSeq_R9UYSiWX				V$RXRF	RXR heterodimer binding sites	V$RAR_RXR.01	Retinoic acid receptor / retinoid X receptor heterodimer, DR1 sites	Bone and Bones Brain Central Nervous System Connective Tissue Digestive System Ear Endocrine System Integumentary System Liver Nervous System Parathyroid Glands Pituitary Gland Skeleton Thyroid Gland	0.78	1251	1275	1263	-	0.808	0.797	0.017	agaggtgccacAGGGcaggcagggc
TempSeq_R9UYSiWX				V$AP2F	Activator protein 2	V$TCFAP2A.02	Transcription factor AP-2, alpha	ubiquitous	0.94	1258	1272	1265	+	1	0.978	0.038	ctgcCCTGtggcacc
TempSeq_R9UYSiWX				V$AP2F	Activator protein 2	V$TCFAP2B.01	Transcription factor AP-2, beta	ubiquitous	0.86	1258	1272	1265	-	0.808	0.922	0.062	ggtGCCAcagggcag
TempSeq_R9UYSiWX				V$NR2F	Nuclear receptor subfamily 2 factors	V$HNF4.01	Hepatic nuclear factor 4, DR1 sites	Adrenal Glands Digestive System Endocrine System Eye Islets of Langerhans Liver Nervous System Neurons Pancreas Testis Urogenital System	0.82	1269	1293	1281	-	1	0.86	0.04	acagcatgggCAAAgcatagaggtg
TempSeq_R9UYSiWX				V$CEBP	Ccaat/Enhancer Binding Protein	V$CEBPE.02	CCAAT/enhancer binding protein (C/EBP), epsilon	Adipose Tissue Bone Marrow Cells Connective Tissue Digestive System Hematopoietic System Immune System Liver Myeloid Cells Phagocytes	0.97	1278	1292	1285	-	1	0.973	0.003	cagcatggGCAAagc
TempSeq_R9UYSiWX				V$ESRR	Estrogen-related receptors	V$ESRRG.01	Estrogen-related receptor gamma, homodimer DR4 binding site	Connective Tissue Digestive System Embryonic Structures Liver Muscle, Skeletal Muscles	0.73	1278	1300	1289	-	0.817	0.764	0.034	caagggaacagcatGGGCaaagc
TempSeq_R9UYSiWX				V$GREF	Glucocorticoid responsive and related elements	V$GRE.02	Glucocorticoid receptor, IR3 sites	Breast Endocrine System Leydig Cells Ovary Prostate Testis Urogenital System	0.82	1280	1298	1289	-	1	0.833	0.013	aggGAACagcatgggcaaa
TempSeq_R9UYSiWX				V$GREF	Glucocorticoid responsive and related elements	V$GRE.03	Glucocorticoid receptor, IR3 sites	Breast Endocrine System Leydig Cells Ovary Prostate Testis Urogenital System	0.88	1280	1298	1289	+	1	0.929	0.049	tttgcccatgcTGTTccct
TempSeq_R9UYSiWX				V$AP2F	Activator protein 2	V$TCFAP2B.01	Transcription factor AP-2, beta	ubiquitous	0.86	1292	1306	1299	-	1	0.887	0.027	gcaGCCCaagggaac
TempSeq_R9UYSiWX				V$NOLF	Neuron-specific olfactory factor	V$EBF1.01	Early B-cell factor 1	Antibody-Producing Cells Blood Cells Bone Marrow Cells Hematopoietic System Immune System Leukocytes Lymphocytes Nervous System Neurons Nose Respiratory System	0.88	1288	1310	1299	+	1	0.927	0.047	tgctgtTCCCttgggctgcaata
TempSeq_R9UYSiWX				V$GZF1	GDNF-inducible zinc finger gene 1	V$GZF1.01	GDNF-inducible zinc finger protein 1 (ZNF336)		0.73	1299	1311	1305	+	0.75	0.733	0.003	TGGGctgcaatac
TempSeq_R9UYSiWX				V$CHOP	C/EBP homologous protein (CHOP)	V$CHOP.01	Heterodimers of CHOP and C/EBPalpha	ubiquitous	0.9	1301	1313	1307	+	1	0.939	0.039	ggctGCAAtactc
TempSeq_R9UYSiWX				V$ETSF	Human and murine ETS1 factors	V$GABP.01	GABP: GA binding protein	Antibody-Producing Cells Blood Cells Bone Marrow Cells Breast Central Nervous System Endocrine System Germ Cells Hematopoietic System Immune System Leukocytes Myeloid Cells Nervous System Phagocytes Prostate Spinal Cord Testis Urogenital System	0.86	1305	1325	1315	-	1	0.867	0.007	ataagctaGGAAgagtattgc
TempSeq_R9UYSiWX				V$FKHD	Fork head domain factors	V$HNF3.01	Hepatocyte nuclear factor 3 (alpha, beta) (FOXA1, FOXA2)	Blood Cells Brain Breast Cartilage Central Nervous System Connective Tissue Ear Endocrine System Eye Immune System Islets of Langerhans Leukocytes Liver Lung Lymphocytes Muscle, Skeletal Muscles Nervous System Ovary Pancreas Pituitary Gland Prostate Testis Thymus Gland Thyroid Gland Urogenital System	0.98	1318	1334	1326	-	0.971	0.99	0.01	gcctggcAAATaagcta
TempSeq_R9UYSiWX				V$TAIP	TGF-beta induced apoptosis proteins	V$CSRNP1.01	Cysteine-serine-rich nuclear protein 1 (AXUD1, AXIN1 up-regulated 1)		1	1335	1341	1338	-	1	1	0	AGAGtga
TempSeq_R9UYSiWX				V$BCDF	Bicoid-like homeodomain transcription factors	V$PTX1.01	Pituitary Homeobox 1 (Ptx1, Pitx-1)	Brain Cardiovascular System Central Nervous System Ear Embryonic Structures Endocrine System Eye Heart Nervous System Neurons Pineal Gland Pituitary Gland	0.94	1340	1356	1348	+	1	0.961	0.021	cttaCTAAccctttcaa
TempSeq_R9UYSiWX				V$ZF12	C2H2 zinc finger transcription factors 12	V$ZNF652.02	Zinc finger protein 652 (ZNF652)		0.74	1342	1356	1349	-	1	0.879	0.139	ttgaaaGGGTtagta
TempSeq_R9UYSiWX				V$PAX5	PAX-2/5/8 binding sites	V$PAX8.01	PAX 2/5/8 binding site	Antibody-Producing Cells Endocrine System Immune System Thyroid Gland	0.88	1339	1367	1353	-	1	0.89	0.01	ttggacagagcTTGAaagggttagtaaga
TempSeq_R9UYSiWX				V$HAND	Twist subfamily of class B bHLH transcription factors	V$PARAXIS.01	Paraxis (TCF15), member of the Twist subfamily of Class B bHLH factors, forms heterodimers with E12	Antibody-Producing Cells Antigen-Presenting Cells Blood Cells Bone Marrow Cells Bone and Bones Breast Cardiovascular System Connective Tissue Embryonic Structures Heart Hematopoietic System Immune System Integumentary System Leukocytes Lymphocytes Muscles Myocardium Skeleton Thymus Gland	0.86	1361	1381	1371	-	0.882	0.915	0.055	gaggcAGCAaatgcttggaca
TempSeq_R9UYSiWX				V$BHLH	bHLH transcription factors expressed in muscle, intestine and stomach	V$MESP1_2.01	Mesoderm posterior 1 and 2	Brain Central Nervous System Digestive System Nervous System Neurons Pancreas	0.91	1366	1378	1372	-	0.893	0.924	0.014	gcagCAAAtgctt
TempSeq_R9UYSiWX				V$SMAD	Vertebrate SMAD family of transcription factors	V$GC_SBE.01	GC-rich Smad1/5 binding element	Embryonic Structures Kidney Urogenital System	0.94	1374	1384	1379	+	1	0.942	0.002	gctgcCTCCag
TempSeq_R9UYSiWX				V$CTCF	CTCF and BORIS gene family, transcriptional regulators with 11 highly conserved zinc finger domains	V$CTCF.02	Insulator protein CTCF (CCCTC-binding factor)	Blood Cells Embryonic Structures Endocrine System Erythrocytes Germ Cells Testis Urogenital System	0.69	1370	1396	1383	-	1	0.744	0.054	caataaggccttctggaGGCAgcaaat
TempSeq_R9UYSiWX				V$CTCF	CTCF and BORIS gene family, transcriptional regulators with 11 highly conserved zinc finger domains	V$CTCF.05	Insulator protein CTCF (CCCTC-binding factor)	Blood Cells Embryonic Structures Endocrine System Erythrocytes Germ Cells Testis Urogenital System	0.83	1370	1396	1383	+	0.78	0.862	0.032	atttgctgcctccAGAAggccttattg
TempSeq_R9UYSiWX				V$HEAT	Heat shock factors	V$HSF2.01	Heat shock factor 2	ubiquitous	0.88	1383	1407	1395	+	1	0.882	0.002	agaaggccttattGAAGcttctaag
TempSeq_R9UYSiWX				V$LEFF	LEF1/TCF	V$LEF1.04	TCF/LEF-1 (secondary DNA binding preference)	Digestive System Embryonic Structures Endocrine System Islets of Langerhans Pancreas	0.84	1387	1403	1395	-	1	0.843	0.003	gaagctTCAAtaaggcc
TempSeq_R9UYSiWX				O$VTBP	Vertebrate TATA binding protein factor	O$ATATA.01	Avian C-type LTR TATA box		0.78	1389	1405	1397	+	0.75	0.796	0.016	ccttattGAAGcttcta
TempSeq_R9UYSiWX				V$HEAT	Heat shock factors	V$HSF2.02	Heat shock factor 2	ubiquitous	0.95	1392	1416	1404	-	1	0.976	0.026	aggtggggacttAGAAgcttcaata
TempSeq_R9UYSiWX				V$MZF1	Myeloid zinc finger 1 factors	V$MZF1.01	Myeloid zinc finger protein MZF1	Blood Cells Bone Marrow Cells Hematopoietic System Immune System Leukocytes Myeloid Cells	0.99	1404	1414	1409	-	1	1	0.01	gtGGGGactta
TempSeq_R9UYSiWX				V$BRAC	Brachyury gene, mesoderm developmental factor	V$TBX15.01	T-box transcription factor TBX15, dimeric binding site	Blood Cells Brain Breast Cardiovascular System Central Nervous System Ear Embryonic Structures Endocrine System Heart Immune System Leukocytes Lymphocytes Muscles Myocardium Nervous System Parathyroid Glands Pituitary Gland	0.68	1397	1425	1411	-	1	0.723	0.043	ggggtgcccaGGTGgggacttagaagctt
TempSeq_R9UYSiWX				V$RXRF	RXR heterodimer binding sites	V$THRB.01	Thyroid hormone receptor, beta (ER4 - everted repeat, spacer 4)	Bone and Bones Brain Central Nervous System Connective Tissue Digestive System Ear Endocrine System Integumentary System Liver Nervous System Parathyroid Glands Pituitary Gland Skeleton Thyroid Gland	0.74	1401	1425	1413	-	0.815	0.76	0.02	ggggtGCCCaggtggggacttagaa
TempSeq_R9UYSiWX				V$HAND	Twist subfamily of class B bHLH transcription factors	V$TAL1_E2A.01	Complex of Lmo2 bound to Tal-1, E2A proteins, and GATA-1, half-site 1	Antibody-Producing Cells Antigen-Presenting Cells Blood Cells Bone Marrow Cells Bone and Bones Breast Cardiovascular System Connective Tissue Embryonic Structures Heart Hematopoietic System Immune System Integumentary System Leukocytes Lymphocytes Muscles Myocardium Skeleton Thymus Gland	0.98	1404	1424	1414	-	1	0.983	0.003	gggtgccCAGGtggggactta
TempSeq_R9UYSiWX				V$ZFHX	Two-handed zinc finger homeodomain transcription factors	V$DELTAEF1.02	Delta-crystallin enhancer binding factor, transcription factor 8, zinc finger homeobox 1a	Embryonic Structures	0.98	1408	1420	1414	+	1	0.986	0.006	tccccACCTgggc
TempSeq_R9UYSiWX				V$ZF02	C2H2 zinc finger transcription factors 2	V$ZKSCAN3.01	Zinc finger with KRAB and SCAN domains 3	Blood Cells Immune System Leukocytes Lymphocytes Thymus Gland	1	1404	1426	1415	+	1	1	0	taagtCCCCacctgggcaccccc
TempSeq_R9UYSiWX				V$PLAG	Pleomorphic adenoma gene	V$PLAGL1.01	Pleiomorphic adenoma gene-like 1	Brain Central Nervous System Digestive System Embryonic Structures Endocrine System Nervous System	0.87	1405	1427	1416	-	0.799	0.903	0.033	tggggGTGCccaggtggggactt
TempSeq_R9UYSiWX				V$HICF	Krueppel-like C2H2 zinc finger factors hypermethylated in cancer	V$HIC1.02	Hypermethylated in cancer 1 (secondary DNA binding preference)		0.95	1412	1424	1418	-	1	0.957	0.007	gggTGCCcaggtg
TempSeq_R9UYSiWX				V$PLAG	Pleomorphic adenoma gene	V$PLAGL1.02	Pleiomorphic adenoma gene-like 1 (secondary DNA binding preference)	Brain Central Nervous System Digestive System Embryonic Structures Endocrine System Nervous System	0.81	1407	1429	1418	-	1	0.879	0.069	tgtgGGGGtgcccaggtggggac
TempSeq_R9UYSiWX				V$NFKB	Nuclear factor kappa B/c-rel	V$NFKAPPAB50.01	NF-kappaB (p50)	Blood Cells Immune System Leukocytes Myeloid Cells Phagocytes	0.83	1414	1428	1421	-	0.75	0.865	0.035	gtgGGGGtgcccagg
TempSeq_R9UYSiWX				V$KLFS	Krueppel like transcription factors	V$KLF6.01	Core promoter-binding protein (CPBP) with 3 Krueppel-type zinc fingers (KLF6, ZF9)	Blood Cells Bone Marrow Cells Embryonic Structures Erythrocytes Hematopoietic System	0.89	1413	1431	1422	-	1	0.895	0.005	tgtgtgGGGGtgcccaggt
TempSeq_R9UYSiWX				V$EGRF	EGR/nerve growth factor induced protein C & related factors	V$WT1.01	Wilms Tumor Suppressor	Central Nervous System Endocrine System Kidney Nervous System Testis Urogenital System	0.92	1414	1432	1423	-	1	0.982	0.062	ctgtgTGGGggtgcccagg
TempSeq_R9UYSiWX				V$EGRF	EGR/nerve growth factor induced protein C & related factors	V$EGR2.01	Egr-2/Krox-20 early growth response gene product	Central Nervous System Endocrine System Kidney Nervous System Testis Urogenital System	0.79	1416	1434	1425	-	0.777	0.849	0.059	cactGTGTgggggtgccca
TempSeq_R9UYSiWX				V$INSM	Insulinoma associated factors	V$INSM1.01	Zinc finger protein insulinoma-associated 1 (IA-1) functions as a transcriptional repressor	Digestive System Endocrine System Liver Pancreas	0.9	1419	1431	1425	-	1	0.928	0.028	tgtgtGGGGgtgc
TempSeq_R9UYSiWX				V$PLAG	Pleomorphic adenoma gene	V$PLAGL1.01	Pleiomorphic adenoma gene-like 1	Brain Central Nervous System Digestive System Embryonic Structures Endocrine System Nervous System	0.87	1414	1436	1425	+	0.799	0.897	0.027	cctggGCACccccacacagtgct
TempSeq_R9UYSiWX				V$BEDF	BED subclass of zinc-finger proteins	V$ZBED4.02	Zinc finger, BED-type containing 4; polyG binding sites		0.92	1419	1433	1426	-	1	0.921	0.001	actgtgtGGGGgtgc
TempSeq_R9UYSiWX				V$ZF02	C2H2 zinc finger transcription factors 2	V$ZNF219.01	Kruppel-like zinc finger protein 219	Blood Cells Immune System Leukocytes Lymphocytes Thymus Gland	0.91	1417	1439	1428	+	1	0.911	0.001	gggcaCCCCcacacagtgctgcc
TempSeq_R9UYSiWX				V$ZF57	KRAB domain zinc finger protein 57	V$ZFP57.01	Krueppel-associated box-containing zinc-finger protein 57 (KRAB-ZFP 57)		0.84	1433	1445	1439	+	1	0.962	0.122	tgcTGCCgcagag
TempSeq_R9UYSiWX				V$MIZ1	Myc-interacting Zn finger protein 1	V$MIZ1.01	Myc-interacting Zn finger protein 1, zinc finger and BTB domain containing 17 (ZBTB17)		0.96	1447	1457	1452	+	1	0.981	0.021	actgcCCTCtc
TempSeq_R9UYSiWX				V$CTCF	CTCF and BORIS gene family, transcriptional regulators with 11 highly conserved zinc finger domains	V$CTCF.02	Insulator protein CTCF (CCCTC-binding factor)	Blood Cells Embryonic Structures Endocrine System Erythrocytes Germ Cells Testis Urogenital System	0.69	1443	1469	1456	-	1	0.722	0.032	caccggggctccgagagGGCAgtgctc
TempSeq_R9UYSiWX				V$CP2F	CP2-erythrocyte Factor related to drosophila Elf1	V$CP2.01	CP2	Blood Cells	0.9	1468	1486	1477	+	1	0.923	0.023	tgCTGGtttctgcttatgt
TempSeq_R9UYSiWX				V$CP2F	CP2-erythrocyte Factor related to drosophila Elf1	V$CP2.02	LBP-1c (leader-binding protein-1c), LSF (late SV40 factor), CP2, SEF (SAA3 enhancer factor)	Blood Cells	0.84	1475	1493	1484	+	0.875	0.928	0.088	tTCTGcttatgtctcgctc
TempSeq_R9UYSiWX				V$PAX5	PAX-2/5/8 binding sites	V$PAX5.01	B-cell-specific activator protein	Antibody-Producing Cells Endocrine System Immune System Thyroid Gland	0.79	1488	1516	1502	-	0.905	0.836	0.046	actgagCTCAcagatggggagaggagcga
TempSeq_R9UYSiWX				V$HAND	Twist subfamily of class B bHLH transcription factors	V$TAL1ALPHAE47.01	Tal-1alpha/E47 heterodimer	Antibody-Producing Cells Antigen-Presenting Cells Blood Cells Bone Marrow Cells Bone and Bones Breast Cardiovascular System Connective Tissue Embryonic Structures Heart Hematopoietic System Immune System Integumentary System Leukocytes Lymphocytes Muscles Myocardium Skeleton Thymus Gland	0.87	1493	1513	1503	-	1	0.902	0.032	gagctcaCAGAtggggagagg
TempSeq_R9UYSiWX				V$NEUR	NeuroD, Beta2, HLH domain	V$NGN_NEUROD.01	Neurogenin and NeuroD binding sites	Antibody-Producing Cells Antigen-Presenting Cells Blood Cells Bone Marrow Cells Brain Central Nervous System Digestive System Ear Embryonic Structures Endocrine System Eye Hematopoietic System Immune System Islets of Langerhans Leukocytes Lymphocytes Nervous System Neuroglia Neurons Nose Pancreas Respiratory System Spinal Cord Thymus Gland	0.98	1497	1511	1504	+	1	0.987	0.007	tcccCATCtgtgagc
TempSeq_R9UYSiWX				O$INRE	Core promoter initiator elements	O$DINR.01	Drosophila initiator motifs		0.94	1510	1520	1515	+	1	0.949	0.009	gcTCAGttccc
TempSeq_R9UYSiWX				V$NRF1	Nuclear respiratory factor 1	V$NRF1.02	Nuclear respiratory factor 1 (NRF1)	Adipose Tissue Connective Tissue Muscle, Skeletal Muscles	0.79	1518	1534	1526	+	0.75	0.857	0.067	cccagCCCAggcgcgtg
TempSeq_R9UYSiWX				V$NRF1	Nuclear respiratory factor 1	V$NRF1.01	Nuclear respiratory factor 1 (NRF1), bZIP transcription factor that acts on nuclear genes encoding mitochondrial proteins	Adipose Tissue Connective Tissue Muscle, Skeletal Muscles	0.78	1519	1535	1527	-	1	0.83	0.05	gcacGCGCctgggctgg
TempSeq_R9UYSiWX				V$ZF15	C2H2 zinc finger transcription factors 15	V$ZSCAN10.01	Zinc finger and SCAN domain containing 10 (ZNF206, Zfp206)		0.8	1519	1535	1527	-	0.755	0.839	0.039	gcacgcgccTGGGctgg
TempSeq_R9UYSiWX				V$EBOX	E-box binding factors	V$MYCMAX.03	MYC-MAX binding sites	ubiquitous	0.91	1523	1539	1531	-	1	0.921	0.011	ttgggcaCGCGcctggg
TempSeq_R9UYSiWX				V$HESF	Vertebrate homologues of enhancer of split complex	V$HELT.01	Hey-like bHLH-transcriptional repressor	Cardiovascular System Ear Embryonic Structures Endocrine System Germ Cells Heart Muscles Myocardium Nervous System Neurons Ovary Urogenital System	0.91	1524	1538	1531	-	1	0.979	0.069	tgggCACGcgcctgg
TempSeq_R9UYSiWX				V$AHRR	AHR-arnt heterodimers and AHR-related factors	V$AHRARNT.03	DRE (dioxin response elements), XRE (xenobiotic response elements) bound by AHR/ARNT heterodimers	Digestive System Liver	0.95	1520	1544	1532	+	1	0.97	0.02	cagcccaggcGCGTgcccaataaat
TempSeq_R9UYSiWX				V$HESF	Vertebrate homologues of enhancer of split complex	V$HES1.01	Drosophila hairy and enhancer of split homologue 1 (HES-1)	Cardiovascular System Ear Embryonic Structures Endocrine System Germ Cells Heart Muscles Myocardium Nervous System Neurons Ovary Urogenital System	0.92	1525	1539	1532	+	1	0.921	0.001	caggcgcGTGCccaa
TempSeq_R9UYSiWX				V$ZF15	C2H2 zinc finger transcription factors 15	V$ZSCAN10.01	Zinc finger and SCAN domain containing 10 (ZNF206, Zfp206)		0.8	1524	1540	1532	+	0.755	0.812	0.012	ccaggcgcgTGCCcaat
TempSeq_R9UYSiWX				V$NRF1	Nuclear respiratory factor 1	V$NRF1.02	Nuclear respiratory factor 1 (NRF1)	Adipose Tissue Connective Tissue Muscle, Skeletal Muscles	0.79	1525	1541	1533	-	0.75	0.848	0.058	tattgGGCAcgcgcctg
TempSeq_R9UYSiWX				V$ZF5F	ZF5 POZ domain zinc finger	V$ZF5.02	ZF5 POZ domain zinc finger, zinc finger protein 161		0.83	1526	1540	1533	+	0.779	0.848	0.018	aggcgCGTGcccaat
TempSeq_R9UYSiWX				V$HICF	Krueppel-like C2H2 zinc finger factors hypermethylated in cancer	V$HIC1.02	Hypermethylated in cancer 1 (secondary DNA binding preference)		0.95	1530	1542	1536	+	1	0.995	0.045	gcgTGCCcaataa
TempSeq_R9UYSiWX				V$ABDB	Abdominal-B type homeodomain transcription factors	V$HOXC13.01	Homeodomain transcription factor HOXC13	Bone Marrow Cells Bone and Bones Central Nervous System Connective Tissue Embryonic Structures Hematopoietic System Integumentary System Nervous System Prostate Skeleton Spinal Cord Urogenital System	0.91	1531	1547	1539	+	1	0.984	0.074	cgtgcccaaTAAAtgtt
TempSeq_R9UYSiWX				V$CAAT	CCAAT binding factors	V$NFY.04	Nuclear factor Y (Y-box binding factor)	ubiquitous	0.92	1532	1546	1539	+	1	0.925	0.005	gtgcCCAAtaaatgt
TempSeq_R9UYSiWX				V$CDXF	Vertebrate caudal related homeodomain protein	V$CDX2.03	Caudal type homeobox transcription factor 2	Digestive System Embryonic Structures	0.91	1532	1550	1541	-	1	0.984	0.074	gcaaacatTTATtgggcac
TempSeq_R9UYSiWX				V$NRSF	Neuron-restrictive silencer factor	V$NRSF.03	Neuron-restrictive silencer factor (17 bp spacer between half sites)	Brain Central Nervous System Nervous System Neurons	0.67	1526	1556	1541	-	1	0.694	0.024	ggttCAGCaaacatttattgggcacgcgcct
TempSeq_R9UYSiWX				V$HOMF	Homeodomain transcription factors	V$HMX2.02	Hmx2/Nkx5-2 homeodomain transcription factor	Blood Cells Bone Marrow Cells Bone and Bones Cardiovascular System Cartilage Central Nervous System Connective Tissue Digestive System Ear Embryonic Structures Endocrine System Germ Cells Heart Hematopoietic System Immune System Islets of Langerhans Leukocytes Liver Lymphocytes Muscles Nervous System Ovary Pancreas Skeleton Spinal Cord Thyroid Gland Urogenital System	0.82	1533	1551	1542	+	0.75	0.839	0.019	tgcccaatAAATgtttgct
TempSeq_R9UYSiWX				V$SORY	SOX/SRY-sex/testis determinig and related HMG box factors	V$HMGA.01	HMGA family of architectural transcription factors (HMGA1, HMGA2)	Bone and Bones Cartilage Connective Tissue Embryonic Structures Endocrine System Leydig Cells Nervous System Neuroglia Skeleton Testis Thyroid Gland Urogenital System	0.88	1532	1554	1543	+	1	0.933	0.053	gtgcccaataAATGtttgctgaa
TempSeq_R9UYSiWX				V$FKHD	Fork head domain factors	V$HNF3.01	Hepatocyte nuclear factor 3 (alpha, beta) (FOXA1, FOXA2)	Blood Cells Brain Breast Cartilage Central Nervous System Connective Tissue Ear Endocrine System Eye Immune System Islets of Langerhans Leukocytes Liver Lung Lymphocytes Muscle, Skeletal Muscles Nervous System Ovary Pancreas Pituitary Gland Prostate Testis Thymus Gland Thyroid Gland Urogenital System	0.98	1539	1555	1547	-	1	1	0.02	gttcagcAAACatttat
TempSeq_R9UYSiWX				V$HOMF	Homeodomain transcription factors	V$HMX2.02	Hmx2/Nkx5-2 homeodomain transcription factor	Blood Cells Bone Marrow Cells Bone and Bones Cardiovascular System Cartilage Central Nervous System Connective Tissue Digestive System Ear Embryonic Structures Endocrine System Germ Cells Heart Hematopoietic System Immune System Islets of Langerhans Leukocytes Liver Lymphocytes Muscles Nervous System Ovary Pancreas Skeleton Spinal Cord Thyroid Gland Urogenital System	0.82	1538	1556	1547	-	1	0.846	0.026	ggttcagcAAACatttatt
TempSeq_R9UYSiWX				V$SORY	SOX/SRY-sex/testis determinig and related HMG box factors	V$SOX9.05	SRY (sex-determining region Y) box 9, dimeric binding sites	Bone and Bones Cartilage Connective Tissue Embryonic Structures Endocrine System Leydig Cells Nervous System Neuroglia Skeleton Testis Thyroid Gland Urogenital System	0.66	1538	1560	1549	+	0.75	0.66	0	aATAAatgtttgctgaaccaatc
TempSeq_R9UYSiWX				V$AP1R	MAF and AP1 related factors	V$MAFF.01	Transcription factor MafF	Antibody-Producing Cells Blood Cells Blood Platelets Bone Marrow Cells Digestive System Ear Endocrine System Eye Hematopoietic System Immune System Islets of Langerhans Liver Pancreas	0.83	1543	1565	1554	+	1	0.844	0.014	atgtttGCTGaaccaatcctgag
TempSeq_R9UYSiWX				V$CAAT	CCAAT binding factors	V$NFY.04	Nuclear factor Y (Y-box binding factor)	ubiquitous	0.92	1551	1565	1558	+	1	0.929	0.009	tgaaCCAAtcctgag
TempSeq_R9UYSiWX				V$RXRF	RXR heterodimer binding sites	V$RAR_RXR.03	Retinoic acid receptor / retinoid X receptor heterodimer, DR5 sites	Bone and Bones Brain Central Nervous System Connective Tissue Digestive System Ear Endocrine System Integumentary System Liver Nervous System Parathyroid Glands Pituitary Gland Skeleton Thyroid Gland	0.81	1547	1571	1559	-	0.86	0.864	0.054	cagagGCTCaggattggttcagcaa
TempSeq_R9UYSiWX				V$CLOX	CLOX and CLOX homology (CDP) factors	V$CDP.02	Transcriptional repressor CDP		0.94	1549	1571	1560	+	1	0.967	0.027	gctgaacCAATcctgagcctctg
TempSeq_R9UYSiWX				V$CARE	Calcium-response elements	V$CARF.01	Calcium-reponse factor		0.91	1564	1574	1569	-	1	0.97	0.06	agacaGAGGct
TempSeq_R9UYSiWX				V$MEF3	MEF3 binding sites	V$MEF3.01	MEF3 binding site, present in skeletal muscle-specific transcriptional enhancers	Brain Central Nervous System Ear Embryonic Structures Endocrine System Eye Kidney Muscle, Skeletal Muscles Nervous System Pituitary Gland Urogenital System	0.89	1575	1587	1581	-	1	0.92	0.03	tccTCAGggtgca
TempSeq_R9UYSiWX				V$AP2F	Activator protein 2	V$TCFAP2A.02	Transcription factor AP-2, alpha	ubiquitous	0.94	1576	1590	1583	+	1	0.956	0.016	gcacCCTGaggaagc
TempSeq_R9UYSiWX				V$ETSF	Human and murine ETS1 factors	V$SPI1.02	SPI-1 proto-oncogene; hematopoietic transcription factor PU.1	Antibody-Producing Cells Blood Cells Bone Marrow Cells Breast Central Nervous System Endocrine System Germ Cells Hematopoietic System Immune System Leukocytes Myeloid Cells Nervous System Phagocytes Prostate Spinal Cord Testis Urogenital System	0.96	1577	1597	1587	+	1	0.962	0.002	caccctgaGGAAgcacccacc
TempSeq_R9UYSiWX				V$NFKB	Nuclear factor kappa B/c-rel	V$CREL.01	c-Rel	Blood Cells Immune System Leukocytes Myeloid Cells Phagocytes	0.91	1582	1596	1589	-	1	0.923	0.013	gtgggtgcTTCCtca
TempSeq_R9UYSiWX				V$KLFS	Krueppel like transcription factors	V$KLF12.01	Krueppel-like factor 12 (AP-2rep)	Blood Cells Bone Marrow Cells Embryonic Structures Erythrocytes Hematopoietic System	0.91	1585	1603	1594	-	1	0.947	0.037	catgtcgGTGGgtgcttcc
TempSeq_R9UYSiWX				O$TELO	Protein involved in telomere maintenance	O$ZSCAN4.01	Zinc finger and SCAN domain containing 4		0.76	1588	1602	1595	+	1	0.773	0.013	aGCACccaccgacat
TempSeq_R9UYSiWX				V$PAX5	PAX-2/5/8 binding sites	V$PAX5.01	B-cell-specific activator protein	Antibody-Producing Cells Endocrine System Immune System Thyroid Gland	0.79	1596	1624	1610	+	0.905	0.793	0.003	ccgacaTGCAgtgtggccaaggggggctg
TempSeq_R9UYSiWX				V$ZF02	C2H2 zinc finger transcription factors 2	V$ZBTB7.01	Zinc finger and BTB domain containing 7, Proto-oncogene FBI-1, Pokemon	Blood Cells Immune System Leukocytes Lymphocytes Thymus Gland	0.9	1604	1626	1615	-	1	0.905	0.005	ctcagcCCCCcttggccacactg
TempSeq_R9UYSiWX				V$PEG3	Imprinted transcription factor PEG3	V$PEG3.01	Paternally expressed 3	Embryonic Structures Germ Cells	0.83	1610	1624	1617	-	1	0.866	0.036	cagcccccctTGGCc
TempSeq_R9UYSiWX				V$GREF	Glucocorticoid responsive and related elements	V$ARE.01	Androgene receptor binding site, IR3 sites	Breast Endocrine System Leydig Cells Ovary Prostate Testis Urogenital System	0.8	1616	1634	1625	+	0.75	0.808	0.008	ggggggctgagTGCTctag
TempSeq_R9UYSiWX				V$PLAG	Pleomorphic adenoma gene	V$PLAG1.02	Pleomorphic adenoma gene 1	Brain Central Nervous System Digestive System Embryonic Structures Endocrine System Nervous System	0.97	1614	1636	1625	+	1	1	0.03	aaGGGGggctgagtgctctaggc
TempSeq_R9UYSiWX				V$NKXH	NKX homeodomain factors	V$NKX25.05	Homeodomain factor Nkx-2.5/Csx	Cardiovascular System Central Nervous System Digestive System Embryonic Structures Endocrine System Heart Islets of Langerhans Lung Muscles Myocardium Nervous System Pancreas Prostate Respiratory System Spinal Cord Thyroid Gland Urogenital System	0.97	1618	1636	1627	+	1	0.991	0.021	ggggcTGAGtgctctaggc
TempSeq_R9UYSiWX				V$NRSF	Neuron-restrictive silencer factor	V$NRSF.03	Neuron-restrictive silencer factor (17 bp spacer between half sites)	Brain Central Nervous System Nervous System Neurons	0.67	1625	1655	1640	-	1	0.67	0	gctcCAGCacaaacactgggcctagagcact
TempSeq_R9UYSiWX				V$ZF04	C2H2 zinc finger transcription factors 4	V$ZID.01	Zinc finger with interaction domain		0.85	1645	1657	1651	-	1	0.903	0.053	ggGCTCcagcaca
TempSeq_R9UYSiWX				V$SMAD	Vertebrate SMAD family of transcription factors	V$GC_SBE.01	GC-rich Smad1/5 binding element	Embryonic Structures Kidney Urogenital System	0.94	1649	1659	1654	-	1	1	0.06	gggggCTCCag
TempSeq_R9UYSiWX				V$EGRF	EGR/nerve growth factor induced protein C & related factors	V$WT1.01	Wilms Tumor Suppressor	Central Nervous System Endocrine System Kidney Nervous System Testis Urogenital System	0.92	1649	1667	1658	-	1	1	0.08	ctgggTGGGggggctccag
TempSeq_R9UYSiWX				V$GLIF	GLI zinc finger family	V$ZIC2.01	Zinc finger transcription factor, Zic family member 2 (odd-paired homolog, Drosophila)	Cardiovascular System Digestive System Embryonic Structures Endocrine System Heart Islets of Langerhans Pancreas	0.89	1650	1666	1658	+	1	0.9	0.01	tggagccCCCCcaccca
TempSeq_R9UYSiWX				V$MAZF	Myc associated zinc fingers	V$MAZR.01	MYC-associated zinc finger protein related transcription factor	Blood Cells Immune System Leukocytes	0.88	1652	1664	1658	-	1	0.934	0.054	ggtgggGGGGctc
TempSeq_R9UYSiWX				V$CP2F	CP2-erythrocyte Factor related to drosophila Elf1	V$CP2.01	CP2	Blood Cells	0.9	1651	1669	1660	-	1	0.902	0.002	tcCTGGgtgggggggctcc
TempSeq_R9UYSiWX				V$EGRF	EGR/nerve growth factor induced protein C & related factors	V$EGR1.03	EGR1, early growth response 1	Central Nervous System Endocrine System Kidney Nervous System Testis Urogenital System	0.84	1651	1669	1660	-	0.872	0.853	0.013	tcctgggTGGGggggctcc
TempSeq_R9UYSiWX				V$GLIF	GLI zinc finger family	V$GLIS3.01	GLIS family zinc finger 3, Gli-similar 3	Cardiovascular System Digestive System Embryonic Structures Endocrine System Heart Islets of Langerhans Pancreas	0.88	1652	1668	1660	+	1	0.919	0.039	gagcCCCCccacccagg
TempSeq_R9UYSiWX				V$INSM	Insulinoma associated factors	V$INSM1.01	Zinc finger protein insulinoma-associated 1 (IA-1) functions as a transcriptional repressor	Digestive System Endocrine System Liver Pancreas	0.9	1654	1666	1660	-	1	0.913	0.013	tgggtGGGGgggc
TempSeq_R9UYSiWX				V$NDPK	Nucleoside diphosphate kinase	V$NM23.01	NME/NM23 nucleoside diphosphate kinase1 and 2		0.89	1652	1668	1660	-	0.872	0.92	0.03	ccTGGGtgggggggctc
TempSeq_R9UYSiWX				V$BEDF	BED subclass of zinc-finger proteins	V$ZBED4.02	Zinc finger, BED-type containing 4; polyG binding sites		0.92	1654	1668	1661	-	1	0.965	0.045	cctgggtGGGGgggc
TempSeq_R9UYSiWX				V$KLFS	Krueppel like transcription factors	V$KLF2.01	Krueppel-like factor 2 (lung) (LKLF)	Blood Cells Bone Marrow Cells Embryonic Structures Erythrocytes Hematopoietic System	0.98	1652	1670	1661	-	1	0.986	0.006	atcctGGGTgggggggctc
TempSeq_R9UYSiWX				V$SAL2	Spalt-like transcription factor 2	V$SALL2.01	Zinc finger protein Spalt-2, sal-like 2, p150(sal2)		0.91	1657	1667	1662	-	1	0.967	0.057	ctggGTGGggg
TempSeq_R9UYSiWX				V$GLIF	GLI zinc finger family	V$GLI3.02	GLI-Kruppel family member GLI3	Cardiovascular System Digestive System Embryonic Structures Endocrine System Heart Islets of Langerhans Pancreas	0.88	1656	1672	1664	+	1	0.88	0	ccccCCACccaggatgg
TempSeq_R9UYSiWX				V$ZF02	C2H2 zinc finger transcription factors 2	V$ZKSCAN3.01	Zinc finger with KRAB and SCAN domains 3	Blood Cells Immune System Leukocytes Lymphocytes Thymus Gland	1	1653	1675	1664	+	1	1	0	agcccCCCCacccaggatggggc
TempSeq_R9UYSiWX				V$ZTRE	Zinc transcriptional regulatory element	V$ZTRE.01	ZTRE motifs (1 bp spacer), ZNF658 binding site		0.75	1657	1673	1665	-	0.848	0.87	0.12	cccatcctGGGTggggg
TempSeq_R9UYSiWX				V$CTCF	CTCF and BORIS gene family, transcriptional regulators with 11 highly conserved zinc finger domains	V$CTCF.03	Insulator protein CTCF (CCCTC-binding factor)	Blood Cells Embryonic Structures Endocrine System Erythrocytes Germ Cells Testis Urogenital System	0.76	1656	1682	1669	+	1	0.773	0.013	ccccccacccaggatgGGGCcctgagc
TempSeq_R9UYSiWX				V$DMTF	Cyclin D binding myb-like transcription factor	V$DMP1.02	Cyclin D binding myb-like transcription factor		0.88	1662	1676	1669	+	1	0.886	0.006	acccaGGATggggcc
TempSeq_R9UYSiWX				V$ETSF	Human and murine ETS1 factors	V$PDEF.01	Prostate-derived Ets factor	Antibody-Producing Cells Blood Cells Bone Marrow Cells Breast Central Nervous System Endocrine System Germ Cells Hematopoietic System Immune System Leukocytes Myeloid Cells Nervous System Phagocytes Prostate Spinal Cord Testis Urogenital System	0.93	1659	1679	1669	+	1	0.963	0.033	cccacccaGGATggggccctg
TempSeq_R9UYSiWX				V$NF1F	Nuclear factor 1	V$NFIB.01	Nuclear factor I/B	Brain Central Nervous System Digestive System Embryonic Structures Liver Nervous System	0.9	1668	1688	1678	+	1	0.954	0.054	gatggggccctgaGCCAgcct
TempSeq_R9UYSiWX				V$AP1R	MAF and AP1 related factors	V$MARE.03	Binding sites for heterodimers with small Maf-proteins	Antibody-Producing Cells Blood Cells Blood Platelets Bone Marrow Cells Digestive System Ear Endocrine System Eye Hematopoietic System Immune System Islets of Langerhans Liver Pancreas	0.82	1670	1692	1681	-	1	0.83	0.01	ggggagGCTGgctcagggcccca
TempSeq_R9UYSiWX				V$HAND	Twist subfamily of class B bHLH transcription factors	V$TAL1BETAHEB.01	Tal-1beta/HEB heterodimer	Antibody-Producing Cells Antigen-Presenting Cells Blood Cells Bone Marrow Cells Bone and Bones Breast Cardiovascular System Connective Tissue Embryonic Structures Heart Hematopoietic System Immune System Integumentary System Leukocytes Lymphocytes Muscles Myocardium Skeleton Thymus Gland	0.86	1684	1704	1694	-	1	0.897	0.037	taggaagCAGAtggggaggct
TempSeq_R9UYSiWX				V$BHLH	bHLH transcription factors expressed in muscle, intestine and stomach	V$MESP1_2.01	Mesoderm posterior 1 and 2	Brain Central Nervous System Digestive System Nervous System Neurons Pancreas	0.91	1689	1701	1695	-	0.857	0.925	0.015	gaagCAGAtgggg
TempSeq_R9UYSiWX				V$NEUR	NeuroD, Beta2, HLH domain	V$MASH1.01	Mammalian achaete scute homolog 1 (Ascl1)	Antibody-Producing Cells Antigen-Presenting Cells Blood Cells Bone Marrow Cells Brain Central Nervous System Digestive System Ear Embryonic Structures Endocrine System Eye Hematopoietic System Immune System Islets of Langerhans Leukocytes Lymphocytes Nervous System Neuroglia Neurons Nose Pancreas Respiratory System Spinal Cord Thymus Gland	0.98	1688	1702	1695	+	1	0.985	0.005	tccccatCTGCttcc
TempSeq_R9UYSiWX				V$ETSF	Human and murine ETS1 factors	V$PEA3.01	Polyomavirus enhancer A binding protein 3, ETV4 (Ets variant gene 4)	Antibody-Producing Cells Blood Cells Bone Marrow Cells Breast Central Nervous System Endocrine System Germ Cells Hematopoietic System Immune System Leukocytes Myeloid Cells Nervous System Phagocytes Prostate Spinal Cord Testis Urogenital System	0.94	1690	1710	1700	-	1	0.946	0.006	ggagagtAGGAagcagatggg
TempSeq_R9UYSiWX				V$MZF1	Myeloid zinc finger 1 factors	V$MZF1.01	Myeloid zinc finger protein MZF1	Blood Cells Bone Marrow Cells Hematopoietic System Immune System Leukocytes Myeloid Cells	0.99	1704	1714	1709	-	1	0.992	0.002	gaGGGGagagt
TempSeq_R9UYSiWX				V$KLFS	Krueppel like transcription factors	V$KKLF.01	Kidney-enriched kruppel-like factor, KLF15	Blood Cells Bone Marrow Cells Embryonic Structures Erythrocytes Hematopoietic System	0.91	1703	1721	1712	-	1	0.94	0.03	ggcaaaggaGGGGagagta
TempSeq_R9UYSiWX				V$MAZF	Myc associated zinc fingers	V$MAZ.01	Myc associated zinc finger protein (MAZ)	Blood Cells Immune System Leukocytes	0.9	1706	1718	1712	-	1	0.943	0.043	aaagGAGGggaga
TempSeq_R9UYSiWX				V$GATA	GATA binding factors	V$GATA3.03	GATA-binding protein 3	Blood Cells Bone Marrow Cells Bone and Bones Cardiovascular System Connective Tissue Embryonic Structures Erythrocytes Heart Hematopoietic System Immune System Leukocytes Lymphocytes Muscles Myocardium Skeleton	0.82	1722	1734	1728	-	0.758	0.837	0.017	gggaGATGagact
TempSeq_R9UYSiWX				V$EVI1	EVI1-myleoid transforming protein	V$MEL1.02	MEL1 (MDS1/EVI1-like gene 1) DNA-binding domain 2	Adipose Tissue Antibody-Producing Cells Blood Cells Bone Marrow Cells Brain Central Nervous System Connective Tissue Erythrocytes Hematopoietic System Immune System Nervous System Neurons Thymus Gland	0.99	1721	1737	1729	-	1	0.992	0.002	ccagggaGATGagactg
TempSeq_R9UYSiWX				V$NGRE	"Negative" glucocoticoid response elements	V$IR2_NGRE.01	Repressive binding sites for glucocorticoid receptor (IR2)	Adrenal Glands Brain Central Nervous System Endocrine System Nervous System	0.8	1727	1741	1734	-	1	0.979	0.179	tgCTCCagggagatg
TempSeq_R9UYSiWX				V$NGRE	"Negative" glucocoticoid response elements	V$IR2_NGRE.01	Repressive binding sites for glucocorticoid receptor (IR2)	Adrenal Glands Brain Central Nervous System Endocrine System Nervous System	0.8	1728	1742	1735	+	1	0.892	0.092	atCTCCctggagcac
TempSeq_R9UYSiWX				V$NOLF	Neuron-specific olfactory factor	V$OLF1.02	Olfactory neuron-specific factor	Antibody-Producing Cells Blood Cells Bone Marrow Cells Hematopoietic System Immune System Leukocytes Lymphocytes Nervous System Neurons Nose Respiratory System	0.88	1725	1747	1736	+	1	0.884	0.004	ctcatcTCCCtggagcacagccc
TempSeq_R9UYSiWX				V$RBP2	Retinoblastoma-binding proteins with demethylase activity	V$PLU1_JARID1B.01	Jumonji, AT rich interactive domain 1B		0.96	1739	1747	1743	+	1	0.997	0.037	GCACagccc
TempSeq_R9UYSiWX				V$AP2F	Activator protein 2	V$TCFAP2A.02	Transcription factor AP-2, alpha	ubiquitous	0.94	1742	1756	1749	+	1	0.952	0.012	cagcCCTGtggttgg
TempSeq_R9UYSiWX				V$HAML	Human acute myelogenous leukemia factors	V$AML2.01	RUNX3 (Runt-related transcription factor 3), AML2 (Acute myeloid leukemia 2)	Bone Marrow Cells Bone and Bones Cartilage Connective Tissue Hematopoietic System Skeleton	0.94	1745	1759	1752	+	1	0.977	0.037	cccTGTGgttggtgg
TempSeq_R9UYSiWX				V$CAAT	CCAAT binding factors	V$ACAAT.01	Avian C-type LTR CCAAT box	ubiquitous	0.83	1746	1760	1753	-	1	0.875	0.045	tccaCCAAccacagg
TempSeq_R9UYSiWX				V$GCMF	Chorion-specific transcription factors with a GCM DNA binding domain	V$GCM1.03	Glial cells missing homolog 1 (secondary DNA binding preference)	Embryonic Structures Endocrine System Immune System Parathyroid Glands Thymus Gland	0.83	1769	1783	1776	+	1	0.84	0.01	tccagCCCCtaggat
TempSeq_R9UYSiWX				V$ZF03	C2H2 zinc finger transcription factors 3	V$ZNF217.01	Zinc finger protein 217		0.9	1773	1785	1779	-	1	0.906	0.006	GAATcctaggggc
TempSeq_R9UYSiWX				V$IKRS	Ikaros zinc finger family	V$IK3.01	Ikaros 3, potential regulator of lymphocyte differentiation	Antibody-Producing Cells Blood Cells Bone Marrow Cells Hematopoietic System Immune System Leukocytes Lymphocytes Thymus Gland	0.84	1779	1791	1785	-	1	0.857	0.017	tcttaGGAAtcct
TempSeq_R9UYSiWX				V$CTCF	CTCF and BORIS gene family, transcriptional regulators with 11 highly conserved zinc finger domains	V$CTCF.05	Insulator protein CTCF (CCCTC-binding factor)	Blood Cells Embryonic Structures Endocrine System Erythrocytes Germ Cells Testis Urogenital System	0.83	1776	1802	1789	+	1	0.838	0.008	cctaggattcctaAGAGggcccaggac
TempSeq_R9UYSiWX				V$GLIF	GLI zinc finger family	V$ZIC3.02	Zic family member 3 (odd-paired Drosophila homolog)	Cardiovascular System Digestive System Embryonic Structures Endocrine System Heart Islets of Langerhans Pancreas	0.77	1797	1813	1805	+	1	0.777	0.007	caggaCCCCagctgctg
TempSeq_R9UYSiWX				V$AP4R	AP4 and related proteins	V$AP4.01	Activator protein 4		0.85	1799	1815	1807	-	1	0.935	0.085	accagCAGCtggggtcc
TempSeq_R9UYSiWX				V$MYOD	Myoblast determining factors	V$TCFE2A.03	Transcription factor E2a (E12/E47)	Antibody-Producing Cells Antigen-Presenting Cells Embryonic Structures Endocrine System Germ Cells Immune System Muscle, Skeletal Muscles Thymus Gland Urogenital System	0.96	1799	1815	1807	+	1	1	0.04	ggacccCAGCtgctggt
TempSeq_R9UYSiWX				V$AP4R	AP4 and related proteins	V$AP4.03	Activating enhancer binding protein 4		0.96	1800	1816	1808	+	1	0.992	0.032	gaccccaGCTGctggta
TempSeq_R9UYSiWX				V$MYOD	Myoblast determining factors	V$MYOD.02	Myogenic regulatory factor MyoD (myf3)	Antibody-Producing Cells Antigen-Presenting Cells Embryonic Structures Endocrine System Germ Cells Immune System Muscle, Skeletal Muscles Thymus Gland Urogenital System	0.92	1800	1816	1808	-	1	0.933	0.013	taccagCAGCtggggtc
TempSeq_R9UYSiWX				V$NEUR	NeuroD, Beta2, HLH domain	V$OLIG2.01	Oligodendrocyte lineage transcription factor 2	Antibody-Producing Cells Antigen-Presenting Cells Blood Cells Bone Marrow Cells Brain Central Nervous System Digestive System Ear Embryonic Structures Endocrine System Eye Hematopoietic System Immune System Islets of Langerhans Leukocytes Lymphocytes Nervous System Neuroglia Neurons Nose Pancreas Respiratory System Spinal Cord Thymus Gland	0.97	1801	1815	1808	+	1	0.998	0.028	accccaGCTGctggt
TempSeq_R9UYSiWX				V$MYOD	Myoblast determining factors	V$MYF5.01	Myf5 myogenic bHLH protein	Antibody-Producing Cells Antigen-Presenting Cells Embryonic Structures Endocrine System Germ Cells Immune System Muscle, Skeletal Muscles Thymus Gland Urogenital System	0.9	1803	1819	1811	-	1	0.913	0.013	ctctacCAGCagctggg
TempSeq_R9UYSiWX				V$ETSF	Human and murine ETS1 factors	V$ETV1.02	Ets variant 1	Antibody-Producing Cells Blood Cells Bone Marrow Cells Breast Central Nervous System Endocrine System Germ Cells Hematopoietic System Immune System Leukocytes Myeloid Cells Nervous System Phagocytes Prostate Spinal Cord Testis Urogenital System	0.96	1811	1831	1821	+	1	0.962	0.002	ctggtagaGGAAgagcagcca
TempSeq_R9UYSiWX				V$GTBX	GT box	V$ZEC.01	Zinc finger protein ZEC (ZFP628)		0.7	1823	1841	1832	-	0.75	0.712	0.012	tgtcctgggttGGCTgctc
TempSeq_R9UYSiWX				V$TALE	TALE homeodomain class recognizing TG motifs	V$MRG1.02	TALE homeobox protein Meis 2, dimeric binding site	Bone Marrow Cells Embryonic Structures Hematopoietic System Nervous System Neurons	0.75	1838	1854	1846	-	1	0.777	0.027	gggtCAGCtgtcctgtc
TempSeq_R9UYSiWX				V$BNCF	Basonuclein rDNA transcription factor (PolI)	V$BNC.01	Basonuclin, cooperates with UBF1 in rDNA PolI transcription	ubiquitous	0.85	1838	1856	1847	-	1	0.864	0.014	tggggtcagcTGTCctgtc
TempSeq_R9UYSiWX				V$MYOD	Myoblast determining factors	V$MYOGENIN.03	Myogenic bHLH protein myogenin (myf4)	Antibody-Producing Cells Antigen-Presenting Cells Embryonic Structures Endocrine System Germ Cells Immune System Muscle, Skeletal Muscles Thymus Gland Urogenital System	0.9	1839	1855	1847	+	1	0.972	0.072	acaggaCAGCtgacccc
TempSeq_R9UYSiWX				V$MYOD	Myoblast determining factors	V$MYOD.02	Myogenic regulatory factor MyoD (myf3)	Antibody-Producing Cells Antigen-Presenting Cells Embryonic Structures Endocrine System Germ Cells Immune System Muscle, Skeletal Muscles Thymus Gland Urogenital System	0.92	1840	1856	1848	-	1	0.937	0.017	tggggtCAGCtgtcctg
TempSeq_R9UYSiWX				V$SREB	Sterol regulatory element binding proteins	V$SREBP.02	Sterol regulatory element binding protein	Adipose Tissue Connective Tissue Digestive System Liver	0.8	1846	1860	1853	+	0.75	0.849	0.049	agcTGACcccacccc
TempSeq_R9UYSiWX				V$NDPK	Nucleoside diphosphate kinase	V$NM23.01	NME/NM23 nucleoside diphosphate kinase1 and 2		0.89	1846	1862	1854	-	1	0.937	0.047	caGGGGtggggtcagct
TempSeq_R9UYSiWX				V$KLFS	Krueppel like transcription factors	V$KLF2.01	Krueppel-like factor 2 (lung) (LKLF)	Blood Cells Bone Marrow Cells Embryonic Structures Erythrocytes Hematopoietic System	0.98	1846	1864	1855	-	1	1	0.02	gacagGGGTggggtcagct
TempSeq_R9UYSiWX				V$MAZF	Myc associated zinc fingers	V$MAZR.01	MYC-associated zinc finger protein related transcription factor	Blood Cells Immune System Leukocytes	0.88	1849	1861	1855	-	1	0.929	0.049	aggggtGGGGtca
TempSeq_R9UYSiWX				V$NR2F	Nuclear receptor subfamily 2 factors	V$TR2_TR4.01	DR1 binding sites for TR2 homodimers or TR2/TR4 heterodimers	Adrenal Glands Digestive System Endocrine System Eye Islets of Langerhans Liver Nervous System Neurons Pancreas Testis Urogenital System	0.77	1843	1867	1855	-	1	0.788	0.018	cgggacaggggtggGGTCagctgtc
TempSeq_R9UYSiWX				V$ESRR	Estrogen-related receptors	V$ESRRA.02	Estrogen-related receptor alpha (secondary DNA binding preference)	Connective Tissue Digestive System Embryonic Structures Liver Muscle, Skeletal Muscles	0.9	1845	1867	1856	-	1	0.935	0.035	cgggacaggggtggGGTCagctg
TempSeq_R9UYSiWX				V$GLIF	GLI zinc finger family	V$GLIS2.01	GLIS family zinc finger 2	Cardiovascular System Digestive System Embryonic Structures Endocrine System Heart Islets of Langerhans Pancreas	0.86	1848	1864	1856	+	1	0.904	0.044	ctgaCCCCacccctgtc
TempSeq_R9UYSiWX				V$SAL2	Spalt-like transcription factor 2	V$SALL2.01	Zinc finger protein Spalt-2, sal-like 2, p150(sal2)		0.91	1851	1861	1856	-	1	0.989	0.079	agggGTGGggt
TempSeq_R9UYSiWX				V$SP1F	GC-Box factors SP1/GC	V$GC.01	GC box elements	ubiquitous	0.88	1848	1864	1856	-	0.872	0.909	0.029	gacaggGGTGgggtcag
TempSeq_R9UYSiWX				V$ZF02	C2H2 zinc finger transcription factors 2	V$ZKSCAN3.01	Zinc finger with KRAB and SCAN domains 3	Blood Cells Immune System Leukocytes Lymphocytes Thymus Gland	1	1847	1869	1858	+	1	1	0	gctgaCCCCacccctgtcccgcc
TempSeq_R9UYSiWX				V$PLAG	Pleomorphic adenoma gene	V$PLAG1.01	Pleomorphic adenoma gene (PLAG) 1, a developmentally regulated C2H2 zinc finger protein	Brain Central Nervous System Digestive System Embryonic Structures Endocrine System Nervous System	0.88	1848	1870	1859	-	0.833	0.885	0.005	agGCGGgacaggggtggggtcag
TempSeq_R9UYSiWX				V$GCF2	Transcriptional repressor GC-binding factor 2	V$LRRFIP1.01	Leucine rich repeat (in FLII) interacting protein 1		0.82	1854	1872	1863	+	1	0.895	0.075	ccaCCCCtgtcccgcctcc
TempSeq_R9UYSiWX				V$E2FF	E2F-myc activator/cell cycle regulator	V$E2F4.01	E2F transcription factor 4, p107/p130-binding protein	ubiquitous	0.96	1857	1873	1865	-	1	0.985	0.025	gggagGCGGgacagggg
TempSeq_R9UYSiWX				V$SP1F	GC-Box factors SP1/GC	V$SP2.01	Sp2, member of the Sp/XKLF transcription factors with three C2H2 zinc fingers in a conserved carboxyl-terminal domain	ubiquitous	0.8	1859	1875	1867	-	1	0.887	0.087	gtgggaggcgGGACagg
TempSeq_R9UYSiWX				V$MAZF	Myc associated zinc fingers	V$MAZ.01	Myc associated zinc finger protein (MAZ)	Blood Cells Immune System Leukocytes	0.9	1863	1875	1869	-	1	0.911	0.011	gtggGAGGcggga
TempSeq_R9UYSiWX				V$RXRF	RXR heterodimer binding sites	V$VDR_RXR.06	Bipartite binding site of VDR/RXR heterodimers, DR5 sites	Bone and Bones Brain Central Nervous System Connective Tissue Digestive System Ear Endocrine System Integumentary System Liver Nervous System Parathyroid Glands Pituitary Gland Skeleton Thyroid Gland	0.75	1857	1881	1869	-	0.75	0.753	0.003	gctgttgtgggaggcGGGAcagggg
TempSeq_R9UYSiWX				V$EGRF	EGR/nerve growth factor induced protein C & related factors	V$WT1.02	Wilms Tumor Suppressor	Central Nervous System Endocrine System Kidney Nervous System Testis Urogenital System	0.95	1861	1879	1870	-	1	0.964	0.014	tgttgtgGGAGgcgggaca
TempSeq_R9UYSiWX				V$ZF05	C2H2 zinc finger transcription factors 5	V$ZNF410.02	Zinc finger protein 410		0.68	1865	1879	1872	-	0.751	0.729	0.049	tgtTGTGggaggcgg
TempSeq_R9UYSiWX				V$MYBL	Cellular and viral myb-like transcriptional regulators	V$CMYB.01	c-Myb, important in hematopoesis, cellular equivalent to avian myoblastosis virus oncogene v-myb	Blood Cells Bone Marrow Cells Erythrocytes Hematopoietic System Immune System Leukocytes	0.9	1866	1886	1876	+	1	0.982	0.082	cgcctcccaCAACagcctcat
TempSeq_R9UYSiWX				V$CARE	Calcium-response elements	V$CARF.01	Calcium-reponse factor		0.91	1879	1889	1884	-	1	0.914	0.004	gaaatGAGGct
TempSeq_R9UYSiWX				V$NFAT	Nuclear factor of activated T-cells	V$NFAT5.01	Nuclear factor of activated T-cells 5	Blood Cells Cardiovascular System Cartilage Connective Tissue Heart Immune System Leukocytes Lymphocytes Myeloid Cells	0.83	1876	1894	1885	-	1	0.834	0.004	aggtGGAAatgaggctgtt
TempSeq_R9UYSiWX				V$NFAT	Nuclear factor of activated T-cells	V$NFAT.01	Nuclear factor of activated T-cells	Blood Cells Cardiovascular System Cartilage Connective Tissue Heart Immune System Leukocytes Lymphocytes Myeloid Cells	0.95	1878	1896	1887	-	1	0.955	0.005	ataggtGGAAatgaggctg
TempSeq_R9UYSiWX				V$ETSF	Human and murine ETS1 factors	V$SPI1.03	SPI-1 proto-oncogene; hematopoietic transcription factor PU.1	Antibody-Producing Cells Blood Cells Bone Marrow Cells Breast Central Nervous System Endocrine System Germ Cells Hematopoietic System Immune System Leukocytes Myeloid Cells Nervous System Phagocytes Prostate Spinal Cord Testis Urogenital System	0.88	1878	1898	1888	-	1	0.884	0.004	aaataggtGGAAatgaggctg
TempSeq_R9UYSiWX				V$PAX6	PAX-4/PAX-6 paired domain binding sites	V$PAX6.04	PAX6 paired domain binding site	Brain Central Nervous System Digestive System Embryonic Structures Endocrine System Eye Islets of Langerhans Nervous System Neurons Pancreas	0.83	1886	1904	1895	+	1	0.875	0.045	tttCCACctatttctttgt
TempSeq_R9UYSiWX				V$SORY	SOX/SRY-sex/testis determinig and related HMG box factors	V$SOX6.01	SRY (sex determining region Y)-box 6	Bone and Bones Cartilage Connective Tissue Embryonic Structures Endocrine System Leydig Cells Nervous System Neuroglia Skeleton Testis Thyroid Gland Urogenital System	0.97	1887	1909	1898	-	1	0.977	0.007	acaccACAAagaaataggtggaa
TempSeq_R9UYSiWX				V$HAML	Human acute myelogenous leukemia factors	V$AML2.01	RUNX3 (Runt-related transcription factor 3), AML2 (Acute myeloid leukemia 2)	Bone Marrow Cells Bone and Bones Cartilage Connective Tissue Hematopoietic System Skeleton	0.94	1899	1913	1906	+	1	0.971	0.031	cttTGTGgtgtttgt
TempSeq_R9UYSiWX				V$FKHD	Fork head domain factors	V$HFH3.01	HNF-3/Fkh Homolog 3 (FOXI1, Freac-6)	Blood Cells Brain Breast Cartilage Central Nervous System Connective Tissue Ear Endocrine System Eye Immune System Islets of Langerhans Leukocytes Liver Lung Lymphocytes Muscle, Skeletal Muscles Nervous System Ovary Pancreas Pituitary Gland Prostate Testis Thymus Gland Thyroid Gland Urogenital System	0.97	1902	1918	1910	-	1	0.979	0.009	aacaaacAAACaccaca
TempSeq_R9UYSiWX				V$FKHD	Fork head domain factors	V$HFH3.01	HNF-3/Fkh Homolog 3 (FOXI1, Freac-6)	Blood Cells Brain Breast Cartilage Central Nervous System Connective Tissue Ear Endocrine System Eye Immune System Islets of Langerhans Leukocytes Liver Lung Lymphocytes Muscle, Skeletal Muscles Nervous System Ovary Pancreas Pituitary Gland Prostate Testis Thymus Gland Thyroid Gland Urogenital System	0.97	1906	1922	1914	-	1	0.974	0.004	aacaaacAAACaaacac
TempSeq_R9UYSiWX				V$FKHD	Fork head domain factors	V$HFH3.01	HNF-3/Fkh Homolog 3 (FOXI1, Freac-6)	Blood Cells Brain Breast Cartilage Central Nervous System Connective Tissue Ear Endocrine System Eye Immune System Islets of Langerhans Leukocytes Liver Lung Lymphocytes Muscle, Skeletal Muscles Nervous System Ovary Pancreas Pituitary Gland Prostate Testis Thymus Gland Thyroid Gland Urogenital System	0.97	1910	1926	1918	-	1	0.978	0.008	tcaaaacAAACaaacaa
TempSeq_R9UYSiWX				V$CABL	C-abl DNA binding sites	V$CABL.01	Multifunctional c-Abl src type tyrosine kinase	Blood Cells Bone Marrow Cells Erythrocytes Hematopoietic System Immune System	0.97	1914	1924	1919	-	1	0.973	0.003	aaAACAaacaa
TempSeq_R9UYSiWX				V$FKHD	Fork head domain factors	V$FOXP1_ES.01	Alternative splicing variant of FOXP1, activated in ESCs	Blood Cells Brain Breast Cartilage Central Nervous System Connective Tissue Ear Endocrine System Eye Immune System Islets of Langerhans Leukocytes Liver Lung Lymphocytes Muscle, Skeletal Muscles Nervous System Ovary Pancreas Pituitary Gland Prostate Testis Thymus Gland Thyroid Gland Urogenital System	1	1913	1929	1921	-	1	1	0	gtctcaaAACAaacaaa
TempSeq_R9UYSiWX				O$TELO	Protein involved in telomere maintenance	O$ZSCAN4.01	Zinc finger and SCAN domain containing 4		0.76	1945	1959	1952	+	0.797	0.814	0.054	tGCCCaggctggaat
TempSeq_R9UYSiWX				V$TEAF	TEA/ATTS DNA binding domain factors	V$TEAD4.01	TEA domain family member 4, TEF-3	Cardiovascular System Embryonic Structures Heart Muscle, Skeletal Muscles Myocardium Urogenital System	0.93	1951	1963	1957	-	1	0.96	0.03	ttgcATTCcagcc
TempSeq_R9UYSiWX				V$XBBF	X-box binding factors	V$MIF1.01	MIBP1 / RFX1 complex	Antibody-Producing Cells Blood Cells Endocrine System Immune System Leukocytes Lymphocytes Testis Urogenital System	0.76	1949	1967	1958	+	1	0.792	0.032	caggctggaatGCAAcagg
TempSeq_R9UYSiWX				V$STEM	Motif composed of binding sites for pluripotency or stem cell factors	V$OCT3_4.01	POU domain, class 5, transcription factor 1	Embryonic Structures Germ Cells	0.81	1950	1968	1959	-	1	0.835	0.025	gcctgttGCATtccagcct
TempSeq_R9UYSiWX				V$MYBL	Cellular and viral myb-like transcriptional regulators	V$CMYB.01	c-Myb, important in hematopoesis, cellular equivalent to avian myoblastosis virus oncogene v-myb	Blood Cells Bone Marrow Cells Erythrocytes Hematopoietic System Immune System Leukocytes	0.9	1952	1972	1962	+	1	0.945	0.045	gctggaatgCAACaggcttcc
TempSeq_R9UYSiWX				V$SNAI	Snail family of zinc finger transcription factors binding to E-box motifs	V$SCRT2.01	Scratch homolog 2, zinc finger protein, transcriptional repressor scratch 2	Breast Embryonic Structures	0.83	1960	1970	1965	+	1	0.871	0.041	gcaaCAGGctt
TempSeq_R9UYSiWX				V$ETSF	Human and murine ETS1 factors	V$ETV1.02	Ets variant 1	Antibody-Producing Cells Blood Cells Bone Marrow Cells Breast Central Nervous System Endocrine System Germ Cells Hematopoietic System Immune System Leukocytes Myeloid Cells Nervous System Phagocytes Prostate Spinal Cord Testis Urogenital System	0.96	1960	1980	1970	-	1	0.968	0.008	tcctgggaGGAAgcctgttgc
TempSeq_R9UYSiWX				O$XCPE	Activator-, mediator- and TBP-dependent core promoter element for RNA polymerase II transcription from TATA-less promoters	O$XCPE1.01	X gene core promoter element 1		0.8	1966	1976	1971	-	0.761	0.806	0.006	ggGAGGaagcc
TempSeq_R9UYSiWX				V$ZF07	C2H2 zinc finger transcription factors 7	V$ZNF263.02	Zinc finger protein 263, ZKSCAN12 (zinc finger protein with KRAB and SCAN domains 12)		0.91	1966	1980	1973	+	1	0.91	0	ggcttcCTCCcagga
TempSeq_R9UYSiWX				V$NGRE	"Negative" glucocoticoid response elements	V$IR2_NGRE.01	Repressive binding sites for glucocorticoid receptor (IR2)	Adrenal Glands Brain Central Nervous System Endocrine System Nervous System	0.8	1969	1983	1976	-	1	0.892	0.092	tcCTCCtgggaggaa
TempSeq_R9UYSiWX				V$NGRE	"Negative" glucocoticoid response elements	V$IR2_NGRE.01	Repressive binding sites for glucocorticoid receptor (IR2)	Adrenal Glands Brain Central Nervous System Endocrine System Nervous System	0.8	1970	1984	1977	+	1	0.893	0.093	tcCTCCcaggaggaa
TempSeq_R9UYSiWX				V$ZICF	Members of ZIC-family, zinc finger protein of the cerebellum	V$ZIC1.01	Zic family member 1 (odd-paired Drosophila homolog) (secondary DNA binding preference)	Brain Central Nervous System Embryonic Structures Eye Nervous System Neurons	0.88	1971	1985	1978	+	0.772	0.882	0.002	cctccCAGGaggaag
TempSeq_R9UYSiWX				V$PLAG	Pleomorphic adenoma gene	V$PLAG1.01	Pleomorphic adenoma gene (PLAG) 1, a developmentally regulated C2H2 zinc finger protein	Brain Central Nervous System Digestive System Embryonic Structures Endocrine System Nervous System	0.88	1969	1991	1980	-	1	0.903	0.023	ggGAGGcttcctcctgggaggaa
TempSeq_R9UYSiWX				V$ETSF	Human and murine ETS1 factors	V$ETV1.02	Ets variant 1	Antibody-Producing Cells Blood Cells Bone Marrow Cells Breast Central Nervous System Endocrine System Germ Cells Hematopoietic System Immune System Leukocytes Myeloid Cells Nervous System Phagocytes Prostate Spinal Cord Testis Urogenital System	0.96	1973	1993	1983	+	1	0.965	0.005	tcccaggaGGAAgcctcccct
TempSeq_R9UYSiWX				V$MZF1	Myeloid zinc finger 1 factors	V$MZF1.01	Myeloid zinc finger protein MZF1	Blood Cells Bone Marrow Cells Hematopoietic System Immune System Leukocytes Myeloid Cells	0.99	1984	1994	1989	-	1	0.992	0.002	gaGGGGaggct
TempSeq_R9UYSiWX				V$KLFS	Krueppel like transcription factors	V$KKLF.01	Kidney-enriched kruppel-like factor, KLF15	Blood Cells Bone Marrow Cells Embryonic Structures Erythrocytes Hematopoietic System	0.91	1983	2001	1992	-	1	0.918	0.008	atgccaggaGGGGaggctt
TempSeq_R9UYSiWX				V$MAZF	Myc associated zinc fingers	V$MAZ.01	Myc associated zinc finger protein (MAZ)	Blood Cells Immune System Leukocytes	0.9	1986	1998	1992	-	1	0.934	0.034	ccagGAGGggagg

## Sheet: Parameters
Solution parameters:
Sequence files:	TempSeq_R9UYSiWX.seq (1 sequence, 2001 bp)
Family matches:	yes
MatInspector library:	Matrix Family Library Version 10.0 (October 2016)
Selected groups:	General Core Promoter Elements (0.75/Optimized)
(core/matrix sim)	Vertebrates (0.75/Optimized)

## Sheet: Common TFs Summary Table
Matrix Family	p-value	Match Total	Common to #sequences	TempSeq_R9UYSiWX
O$INRE	0.141438	3	1	3
O$MTEN	0.0819497	1	1	1
O$TELO	0.0613526	2	1	2
O$VTBP	0.087131	3	1	3
O$XCPE	0.0822813	3	1	3
V$ABDB	0.0758507	5	1	5
V$AHRR	0.132023	3	1	3
V$AIRE	0.144908	1	1	1
V$AP1R	0.060543	6	1	6
V$AP2F	0.144	10	1	10
V$AP4R	0.109608	4	1	4
V$BARB	0.118453	1	1	1
V$BCDF	0.131926	1	1	1
V$BEDF	0.12193	4	1	4
V$BHLH	0.144	4	1	4
V$BNCF	0.0606952	1	1	1
V$BRAC	0.087131	4	1	4
V$BRNF	0.0906489	3	1	3
V$BTBF	0.0516154	1	1	1
V$CAAT	0.107906	4	1	4
V$CABL	0.0336942	1	1	1
V$CARE	0.0742963	4	1	4
V$CART	0.0989261	3	1	3
V$CDXF	0.131926	1	1	1
V$CEBP	0.0940478	4	1	4
V$CHOP	0.0260442	1	1	1
V$CHRE	0.0395328	1	1	1
V$CLOX	0.0934896	3	1	3
V$CP2F	0.148014	3	1	3
V$CREB	0.0351669	3	1	3
V$CTCF	0.148126	9	1	9
V$DEAF	0.059711	1	1	1
V$DLXF	0.14735	1	1	1
V$DMRT	0.113764	1	1	1
V$DMTF	0.103859	2	1	2
V$DUXF	0.141587	1	1	1
V$E2FF	0.0973292	7	1	7
V$EBOX	0.136839	4	1	4
V$EGRF	0.143601	15	1	15
V$EREF	0.110199	1	1	1
V$ESRR	0.131061	5	1	5
V$ETSF	0.00690237	15	1	15
V$EVI1	0.053785	4	1	4
V$FAST	0.142212	1	1	1
V$FKHD	0.0377069	9	1	9
V$FXRE	0.0620109	1	1	1
V$GABF	0.0551514	4	1	4
V$GATA	0.067011	5	1	5
V$GCF2	0.07163	3	1	3
V$GCMF	0.122518	3	1	3
V$GFI1	0.140673	1	1	1
V$GLIF	0.128947	12	1	12
V$GREF	0.109764	6	1	6
V$GRHL	0.145423	1	1	1
V$GTBX	0.0242408	1	1	1
V$GZF1	0.080622	1	1	1
V$HAML	0.14812	4	1	4
V$HAND	0.0590664	13	1	13
V$HASF	0.0561234	1	1	1
V$HBOX	0.101523	2	1	2
V$HEAT	0.0663066	3	1	3
V$HESF	0.148141	4	1	4
V$HICF	0.11818	3	1	3
V$HNF1	0.0934896	2	1	2
V$HNF6	0.141531	2	1	2
V$HNFP	0.0732963	1	1	1
V$HOMF	0.0246656	6	1	6
V$HOXC	0.092928	2	1	2
V$HOXF	0.0663066	2	1	2
V$IKRS	0.148078	3	1	3
V$INSM	0.123226	5	1	5
V$IRFF	0.0803683	3	1	3
V$KLFS	0.0291078	18	1	18
V$LEFF	0.085327	1	1	1
V$LTFM	0.0943951	3	1	3
V$LTSM	0.142853	3	1	3
V$MAZF	0.142721	5	1	5
V$MEF3	0.144119	3	1	3
V$MIZ1	0.0782943	5	1	5
V$MOKF	0.147683	1	1	1
V$MTF1	0.0792925	2	1	2
V$MYBL	0.0590664	3	1	3
V$MYOD	0.109304	9	1	9
V$MYRF	0.0535385	1	1	1
V$MZF1	0.145378	5	1	5
V$NACA	0.112539	3	1	3
V$NBRE	0.0872339	3	1	3
V$NDPK	0.128163	6	1	6
V$NEUR	0.139455	6	1	6
V$NF1F	0.147323	3	1	3
V$NFAT	0.0962484	4	1	4
V$NFKB	0.14804	5	1	5
V$NGRE	0.126482	4	1	4
V$NKX1	0.100438	1	1	1
V$NKXH	0.0410411	4	1	4
V$NOLF	0.140673	4	1	4
V$NR2F	0.0164269	15	1	15
V$NRF1	0.07163	3	1	3
V$NRSF	0.148141	6	1	6
V$OAZF	0.0756295	1	1	1
V$OCT1	0.0704807	3	1	3
V$OVOL	0.145423	1	1	1
V$P53F	0.141176	1	1	1
V$PARF	0.104041	1	1	1
V$PAX2	0.138863	1	1	1
V$PAX3	0.147506	4	1	4
V$PAX5	0.109764	5	1	5
V$PAX6	0.092928	2	1	2
V$PBXC	0.138836	3	1	3
V$PCBE	0.076296	1	1	1
V$PEG3	0.080622	3	1	3
V$PERO	0.113764	7	1	7
V$PLAG	0.144917	12	1	12
V$PPAR	0.055799	1	1	1
V$PRDF	0.145378	1	1	1
V$PROX	0.0673047	1	1	1
V$PTF1	0.0888738	1	1	1
V$RBP2	0.0512963	1	1	1
V$RBPF	0.132883	1	1	1
V$RORA	0.10648	3	1	3
V$RP58	0.0742963	1	1	1
V$RREB	0.127926	2	1	2
V$RU49	0.0908329	1	1	1
V$RUSH	0.116705	3	1	3
V$RXRF	0.00883873	20	1	20
V$SAL1	0.0374575	1	1	1
V$SAL2	0.108416	3	1	3
V$SF1F	0.139707	1	1	1
V$SIXF	0.133095	1	1	1
V$SMAD	0.145699	4	1	4
V$SNAI	0.0380471	2	1	2
V$SORY	0.00495012	11	1	11
V$SP1F	0.139251	9	1	9
V$SPZ1	0.114833	2	1	2
V$SREB	0.107816	3	1	3
V$SRFF	0.128634	3	1	3
V$STAF	0.148148	1	1	1
V$STAT	0.0545503	2	1	2
V$STEM	0.127354	1	1	1
V$TAIP	0.131805	2	1	2
V$TALE	0.116294	8	1	8
V$TEAF	0.139035	2	1	2
V$THAP	0.0481289	1	1	1
V$WHNF	0.0659774	2	1	2
V$XBBF	0.0377069	7	1	7
V$YY1F	0.112896	3	1	3
V$ZF02	0.140995	16	1	16
V$ZF03	0.130247	1	1	1
V$ZF04	0.0471877	1	1	1
V$ZF05	0.143883	3	1	3
V$ZF06	0.050024	1	1	1
V$ZF07	0.130473	3	1	3
V$ZF11	0.100752	5	1	5
V$ZF12	0.142046	1	1	1
V$ZF13	0.122451	2	1	2
V$ZF15	0.0392344	2	1	2
V$ZF35	0.0742963	3	1	3
V$ZF57	0.0626701	1	1	1
V$ZF5F	0.0706307	1	1	1
V$ZFHX	0.137301	5	1	5
V$ZFXY	0.0656459	1	1	1
V$ZICF	0.125498	1	1	1
V$ZTRE	0.146484	7	1	7
